# Supplementary material for: Tetra­kis(2,6-diamino­pyridinium) diphthalate 2,6-diamino­pyridine
Source: Acta Crystallogr Sect E Struct Rep Online. 2009 Oct 31;65(Pt 11):o2931–2. doi: 10.1107/S1600536809044468 (PMC2971263; doi:10.1107/S1600536809044468)
Supplement: Supplementary file 1 [file e-65-o2931-sup1.cif]

##############################################################################
###                                                                        ###
###        Electronic paper (Acta Crystallographica Section E)             ###
###                                                                        ###
##############################################################################
#                                                                            #
# This CIF contains the data in a paper accepted for publication in Acta     #
# Crystallographica Section E. It conforms to the requirements of Notes      #
# for Authors for Section E, and has been peer reviewed under the auspices   #
# of the IUCr Commission on Journals.                                        #
#                                                                            #
# Full details of the Crystallographic Information File format               #
# are given in the paper "The Crystallographic Information File (CIF):       #
# a New Standard Archive File for Crystallography" by S. R. Hall, F. H.      #
# Allen and I. D. Brown [Acta Cryst. (1991), A47, 655-685].                  #
#                                                                            #
# The current version of the core CIF dictionary is obtainable from          #
# ftp://ftp.iucr.org/pub/cif_core.dic. The current version number is 2.4.    #
#                                                                            #
# Software is freely available for graphical display of the structure(s) in  #
# this CIF.  For information consult the CIF home page http://www.iucr.org/  #
# cif/home.html                                                              #
#                                                                            #
# This file may be used for bona fide research purposes within the           #
# scientific community so long as proper attribution is given to the journal # 
# article from which it was obtained.                                        #
#                                                                            #
##############################################################################
                                             
data_global
_audit_creation_method     'form.cif (version 2.0)'
_journal_data_validation_number     ?
_journal_date_recd_electronic     2009-10-15
_journal_date_accepted     2009-10-26
_journal_name_full     'Acta Crystallographica, Section E'
_journal_year     2009
_journal_volume     65
_journal_issue     11
_journal_page_first     o2931
_journal_page_last     o2932
_journal_paper_category     QO
_journal_coeditor_code     IS2475
loop_
    _publ_contact_author_name
    _publ_contact_author_address
    _publ_contact_author_email
    'Fun, Hoong-Kun'
;
X-ray Crystallography Unit
School of Physics
Universiti Sains Malaysia
11800 USM, Penang
Malaysia
;
 'hkfun@usm.my'
    'Nornisah Mohamed'
;
School of Pharmaceutical Sciences
Universiti Sains Malaysia
11800 USM, Penang
Malaysia
;
 'nornisah@usm.my'
_publ_contact_author_fax     '604 6579150'
_publ_contact_author_phone     '604 6533652'
_publ_section_title
;
Tetrakis(2,6-diaminopyridinium) diphthalate 2,6-diaminopyridine
;
loop_
    _publ_author_name
    _publ_author_footnote
    _publ_author_address
    'Mohammad T. M. Al-Dajani' ?
;
      School of Pharmaceutical Sciences
      Universiti Sains Malaysia
      11800 USM, Penang
      Malaysia
;
    'Abdusalam Salhin' ?
;
      School of Chemical Sciences
      Universiti Sains Malaysia
      11800 USM, Penang
      Malaysia
;
    'Nornisah Mohamed' ?
;
      School of Pharmaceutical Sciences
      Universiti Sains Malaysia
      11800 USM, Penang
      Malaysia
;
    'Wan-Sin Loh'
;
Thomson Reuters ResearcherID: C-7581-2009.
;
;
      X-ray Crystallography Unit
      School of Physics
      Universiti Sains Malaysia
      11800 USM, Penang
      Malaysia
;
    'Hoong-Kun Fun'
;
Thomson Reuters ResearcherID: A-3561-2009.
;
;
      X-ray Crystallography Unit
      School of Physics
      Universiti Sains Malaysia
      11800 USM, Penang
      Malaysia
;
data_I
_audit_creation_method     SHELXL-97
_chemical_name_systematic
;
Tetrakis(2,6-diaminopyridinium) diphthalate 2,6-diaminopyridine
;
_chemical_name_common     ?
_chemical_formula_moiety     '4(C5 H8 N3 +), 2(C8 H4 O4 2-), C5 H7 N3'
_chemical_formula_sum     'C41 H47 N15 O8'
_chemical_formula_iupac     '4C5 H8 N3 +, 2C8 H4 O4 2-, C5 H7 N3'
_chemical_formula_weight     877.94
_chemical_melting_point     ?
_symmetry_cell_setting     Monoclinic
_symmetry_space_group_name_H-M     'C 2/c'
_symmetry_space_group_name_Hall     '-C 2yc'
loop_
    _symmetry_equiv_pos_as_xyz
    'x, y, z'
    '-x, y, -z+1/2'
    'x+1/2, y+1/2, z'
    '-x+1/2, y+1/2, -z+1/2'
    '-x, -y, -z'
    'x, -y, z-1/2'
    '-x+1/2, -y+1/2, -z'
    'x+1/2, -y+1/2, z-1/2'
_cell_length_a     29.7011(6)
_cell_length_b     15.2183(3)
_cell_length_c     9.7666(2)
_cell_angle_alpha     90.00
_cell_angle_beta     101.6700(10)
_cell_angle_gamma     90.00
_cell_volume     4323.25(15)
_cell_formula_units_Z     4
_cell_measurement_reflns_used     8039
_cell_measurement_theta_min     2.49
_cell_measurement_theta_max     29.19
_cell_measurement_temperature     100.00(10)
_exptl_crystal_description     'plate'
_exptl_crystal_colour     'colourless'
_exptl_crystal_size_max     0.65
_exptl_crystal_size_mid     0.19
_exptl_crystal_size_min     0.08
_exptl_crystal_density_diffrn     1.349
_exptl_crystal_density_meas     ?
_exptl_crystal_density_method     'not measured'
_exptl_crystal_F_000     1848
_exptl_absorpt_coefficient_mu     0.098
_exptl_absorpt_correction_type     'multi-scan'
_exptl_absorpt_process_details     '(<i>SADABS</i>; Bruker, 2005)'
_exptl_absorpt_correction_T_min     0.9393
_exptl_absorpt_correction_T_max     0.9921
_exptl_special_details
;
The crystal was placed in the cold stream of an Oxford Cyrosystems Cobra
open-flow nitrogen cryostat (Cosier & Glazer, 1986) operating at 100.0(1) K.
;
_diffrn_ambient_temperature     100.00(10)
_diffrn_radiation_type     MoK\a
_diffrn_radiation_wavelength     0.71073
_diffrn_radiation_source     'fine-focus sealed tube'
_diffrn_radiation_monochromator     graphite
_diffrn_measurement_device_type
;
Bruker SMART APEXII CCD area-detector
;
_diffrn_measurement_method     '\f and \w'
_diffrn_detector_area_resol_mean     ?
_diffrn_reflns_number     28159
_diffrn_reflns_av_R_equivalents     0.0371
_diffrn_reflns_av_sigmaI/netI     0.0514
_diffrn_reflns_theta_min     2.49
_diffrn_reflns_theta_max     30.27
_diffrn_reflns_theta_full     30.27
_diffrn_measured_fraction_theta_max     0.991
_diffrn_measured_fraction_theta_full     0.991
_diffrn_reflns_limit_h_min     -41
_diffrn_reflns_limit_h_max     33
_diffrn_reflns_limit_k_min     -18
_diffrn_reflns_limit_k_max     21
_diffrn_reflns_limit_l_min     -13
_diffrn_reflns_limit_l_max     13
_diffrn_standards_number     0
_diffrn_standards_interval_count     .
_diffrn_standards_interval_time     .
_diffrn_standards_decay_%     ?
_refine_special_details
;
Refinement of <i>F</i>^2^ against ALL reflections. The weighted <i>R</i>-factor
<i>wR</i> and goodness of fit <i>S</i> are based on <i>F</i>^2^, conventional
<i>R</i>-factors <i>R</i> are based on <i>F</i>, with <i>F</i> set to zero for
negative <i>F</i>^2^. The threshold expression of <i>F</i>^2^ >
\s(<i>F</i>^2^) is used only for calculating <i>R</i>-factors(gt) <i>etc</i>.
and is not relevant to the choice of reflections for refinement.
<i>R</i>-factors based on <i>F</i>^2^ are statistically about twice as large
as those based on <i>F</i>, and <i>R</i>- factors based on ALL data will be
even larger.
;
_reflns_number_total     6403
_reflns_number_gt     3722
_reflns_threshold_expression     I>2\s(I)
_refine_ls_structure_factor_coef     Fsqd
_refine_ls_matrix_type     full
_refine_ls_R_factor_all     0.1227
_refine_ls_R_factor_gt     0.0639
_refine_ls_wR_factor_gt     0.1270
_refine_ls_wR_factor_ref     0.1528
_refine_ls_goodness_of_fit_ref     1.047
_refine_ls_restrained_S_all     1.041
_refine_ls_number_reflns     6403
_refine_ls_number_parameters     368
_refine_ls_number_restraints     138
_refine_ls_hydrogen_treatment     mixed
_refine_ls_weighting_scheme     calc
_refine_ls_weighting_details
         'calc w=1/[\s^2^(Fo^2^)+(0.0492P)^2^+4.6062P] where P=(Fo^2^+2Fc^2^)/3'
_atom_sites_solution_hydrogens     geom
_atom_sites_solution_primary     direct
_atom_sites_solution_secondary     difmap
_refine_ls_shift/su_max     0.001
_refine_ls_shift/su_mean     0.000
_refine_diff_density_max     0.412
_refine_diff_density_min     -0.289
_refine_ls_extinction_method     none
_refine_ls_extinction_coef     ?
loop_
    _atom_type_symbol
    _atom_type_description
    _atom_type_scat_dispersion_real
    _atom_type_scat_dispersion_imag
    _atom_type_scat_source
    'C' 'C' 0.0033 0.0016
                         'International Tables Vol C Tables 4.2.6.8 and 6.1.1.4'
    'H' 'H' 0.0000 0.0000
                         'International Tables Vol C Tables 4.2.6.8 and 6.1.1.4'
    'N' 'N' 0.0061 0.0033
                         'International Tables Vol C Tables 4.2.6.8 and 6.1.1.4'
    'O' 'O' 0.0106 0.0060
                         'International Tables Vol C Tables 4.2.6.8 and 6.1.1.4'
_computing_data_collection     'APEX2 (Bruker, 2005)'
_computing_cell_refinement     'SAINT (Bruker, 2005)'
_computing_data_reduction     'SAINT (Bruker, 2005)'
_computing_structure_solution     'SHELXTL (Sheldrick, 2008)'
_computing_structure_refinement     'SHELXTL (Sheldrick, 2008)'
_computing_molecular_graphics     'SHELXTL (Sheldrick, 2008)'
_computing_publication_material
;
SHELXTL (Sheldrick, 2008) and PLATON (Spek, 2009)
;
loop_
    _atom_site_type_symbol
    _atom_site_label
    _atom_site_fract_x
    _atom_site_fract_y
    _atom_site_fract_z
    _atom_site_U_iso_or_equiv
    _atom_site_adp_type
    _atom_site_calc_flag
    _atom_site_refinement_flags
    _atom_site_occupancy
    _atom_site_disorder_assembly
    _atom_site_disorder_group
    O O1 0.21274(4) 0.08852(11) 0.21602(15) 0.0440(4) Uani d . 1 . .
    O O2 0.22943(4) 0.23084(10) 0.25406(14) 0.0387(4) Uani d . 1 . .
    O O3 0.13432(4) 0.19360(12) 0.30278(14) 0.0515(5) Uani d . 1 . .
    O O4 0.06579(4) 0.23383(10) 0.18270(14) 0.0388(4) Uani d . 1 . .
    C C1 0.18725(7) 0.19537(15) -0.0669(2) 0.0423(5) Uani d . 1 . .
    H H1A 0.2177 0.1810 -0.0672 0.051 Uiso calc R 1 . .
    C C2 0.15801(8) 0.21910(16) -0.1906(2) 0.0456(6) Uani d . 1 . .
    H H2A 0.1689 0.2210 -0.2734 0.055 Uiso calc R 1 . .
    C C3 0.11279(7) 0.23982(14) -0.1911(2) 0.0405(5) Uani d . 1 . .
    H H3A 0.0932 0.2558 -0.2742 0.049 Uiso calc R 1 . .
    C C4 0.09662(6) 0.23687(14) -0.0685(2) 0.0348(5) Uani d . 1 . .
    H H4A 0.0660 0.2506 -0.0698 0.042 Uiso calc R 1 . .
    C C5 0.12550(6) 0.21362(13) 0.05745(18) 0.0300(4) Uani d . 1 . .
    C C6 0.17151(6) 0.19283(14) 0.05818(18) 0.0325(5) Uani d . 1 . .
    C C7 0.10699(6) 0.21365(14) 0.18992(19) 0.0342(5) Uani d . 1 . .
    C C8 0.20650(6) 0.16996(16) 0.18790(19) 0.0347(5) Uani d . 1 . .
    N N3 0.19685(7) 0.30697(15) 0.5108(2) 0.0480(5) Uani d . 1 . .
    N N1 0.20894(5) 0.44706(13) 0.59887(17) 0.0355(4) Uani d . 1 . .
    N N2 0.22822(6) 0.58214(16) 0.7028(2) 0.0431(5) Uani d . 1 . .
    C C9 0.20034(6) 0.53472(15) 0.6039(2) 0.0369(5) Uani d . 1 . .
    C C10 0.16395(7) 0.56915(17) 0.5066(2) 0.0475(6) Uani d . 1 . .
    H H10A 0.1572 0.6289 0.5059 0.057 Uiso calc R 1 . .
    C C11 0.13800(7) 0.51321(17) 0.4111(2) 0.0497(6) Uani d . 1 . .
    H H11A 0.1137 0.5363 0.3458 0.060 Uiso calc R 1 . .
    C C12 0.14655(7) 0.42488(17) 0.4086(2) 0.0447(6) Uani d . 1 . .
    H H12A 0.1280 0.3884 0.3444 0.054 Uiso calc R 1 . .
    C C13 0.18370(6) 0.39106(16) 0.50433(19) 0.0384(5) Uani d . 1 . .
    N N4 0.09366(6) 0.11944(16) 0.49015(18) 0.0464(5) Uani d . 1 . .
    N N5 0.16327(6) 0.04646(18) 0.5394(2) 0.0502(6) Uani d . 1 . .
    N N6 0.02842(7) 0.20371(18) 0.4271(2) 0.0634(7) Uani d . 1 . .
    C C14 0.12044(6) 0.05699(17) 0.5647(2) 0.0448(6) Uani d . 1 . .
    C C15 0.10308(7) 0.00880(16) 0.6624(2) 0.0455(6) Uani d . 1 . .
    H H15A 0.1209 -0.0338 0.7163 0.055 Uiso calc R 1 . .
    C C16 0.05859(7) 0.02544(17) 0.6783(2) 0.0467(6) Uani d . 1 . .
    H H16A 0.0466 -0.0071 0.7433 0.056 Uiso calc R 1 . .
    C C17 0.03147(7) 0.08875(16) 0.6008(2) 0.0453(6) Uani d . 1 . .
    H H17A 0.0016 0.0985 0.6125 0.054 Uiso calc R 1 . .
    C C18 0.04969(6) 0.13754(17) 0.5051(2) 0.0456(6) Uani d . 1 . .
    N N7 0.0000 0.5548(4) 0.7500 0.0334(16) Uani d SPDU 0.534(5) . 1
    N N8 0.05683(11) 0.5598(2) 0.6223(3) 0.0411(11) Uani d PDU 0.534(5) . 1
    H H8A 0.0563 0.6162 0.6294 0.049 Uiso calc PR 0.534(5) . 1
    H H8B 0.0756 0.5352 0.5776 0.049 Uiso calc PR 0.534(5) . 1
    C C19 0.0278(2) 0.5094(5) 0.6826(7) 0.0349(15) Uani d PDU 0.534(5) . 1
    C C20 0.0267(4) 0.4174(5) 0.6760(14) 0.049(2) Uani d PDU 0.534(5) . 1
    H H20A 0.0440 0.3872 0.6219 0.059 Uiso calc PR 0.534(5) . 1
    C C21 0.0000 0.3734(7) 0.7500 0.051(3) Uani d SPDU 0.534(5) . 1
    H H21A 0.0000 0.3123 0.7500 0.061 Uiso calc SPR 0.534(5) . 1
    N N7A 0.0000 0.4041(6) 0.7500 0.044(2) Uani d SPDU 0.466(5) . 2
    N N8A 0.04699(18) 0.4030(5) 0.5906(6) 0.102(2) Uani d PDU 0.466(5) . 2
    H H8AA 0.0457 0.3466 0.5913 0.122 Uiso calc PR 0.466(5) . 2
    H H8AB 0.0629 0.4293 0.5384 0.122 Uiso calc PR 0.466(5) . 2
    C C19A 0.0240(4) 0.4504(6) 0.6714(13) 0.050(2) Uani d PDU 0.466(5) . 2
    C C20A 0.0241(4) 0.5423(6) 0.6703(13) 0.081(3) Uani d PDU 0.466(5) . 2
    H H20B 0.0408 0.5729 0.6148 0.097 Uiso calc PR 0.466(5) . 2
    C C21A 0.0000 0.5853(10) 0.7500 0.093(5) Uani d SPDU 0.466(5) . 2
    H H21B 0.0000 0.6464 0.7500 0.111 Uiso calc SPR 0.466(5) . 2
    H H1N1 0.2349(8) 0.4278(15) 0.662(3) 0.055(7) Uiso d . 1 . .
    H H1N2 0.2239(10) 0.648(2) 0.711(3) 0.084(10) Uiso d . 1 . .
    H H2N2 0.2508(8) 0.5584(15) 0.754(3) 0.046(7) Uiso d . 1 . .
    H H1N3 0.1847(9) 0.2727(17) 0.443(3) 0.057(8) Uiso d . 1 . .
    H H2N3 0.2216(8) 0.2915(15) 0.574(3) 0.046(6) Uiso d . 1 . .
    H H1N4 0.1058(10) 0.1524(19) 0.422(3) 0.078(9) Uiso d . 1 . .
    H H1N5 0.1696(8) 0.0712(16) 0.464(3) 0.053(8) Uiso d . 1 . .
    H H2N5 0.1805(10) 0.0010(18) 0.582(3) 0.069(9) Uiso d . 1 . .
    H H1N6 0.0413(9) 0.2208(17) 0.353(3) 0.062(7) Uiso d . 1 . .
    H H2N6 -0.0011(9) 0.2076(16) 0.419(3) 0.059(7) Uiso d . 1 . .
loop_
    _atom_site_aniso_label
    _atom_site_aniso_U_11
    _atom_site_aniso_U_22
    _atom_site_aniso_U_33
    _atom_site_aniso_U_12
    _atom_site_aniso_U_13
    _atom_site_aniso_U_23
    O1 0.0227(7) 0.0637(11) 0.0404(9) 0.0031(7) -0.0057(6) 0.0151(8)
    O2 0.0254(6) 0.0651(10) 0.0233(7) 0.0144(7) -0.0008(5) -0.0041(7)
    O3 0.0221(6) 0.1140(14) 0.0178(7) 0.0141(8) 0.0020(5) -0.0077(8)
    O4 0.0169(6) 0.0635(10) 0.0354(8) 0.0058(6) 0.0042(5) -0.0088(7)
    C1 0.0341(10) 0.0693(16) 0.0254(10) 0.0190(10) 0.0105(8) 0.0004(10)
    C2 0.0552(13) 0.0645(16) 0.0183(10) 0.0146(11) 0.0105(9) -0.0021(10)
    C3 0.0463(12) 0.0493(13) 0.0200(10) 0.0113(10) -0.0078(8) -0.0049(9)
    C4 0.0244(9) 0.0490(13) 0.0261(10) 0.0089(8) -0.0067(7) -0.0089(9)
    C5 0.0206(8) 0.0492(12) 0.0185(9) 0.0091(8) -0.0002(7) -0.0075(8)
    C6 0.0250(9) 0.0527(13) 0.0192(9) 0.0120(8) 0.0034(7) -0.0010(8)
    C7 0.0198(8) 0.0584(14) 0.0231(9) 0.0049(8) 0.0014(7) -0.0111(9)
    C8 0.0152(8) 0.0696(16) 0.0195(9) 0.0125(9) 0.0041(7) 0.0045(10)
    N3 0.0394(10) 0.0767(16) 0.0229(9) 0.0302(10) -0.0055(8) -0.0076(10)
    N1 0.0186(7) 0.0658(13) 0.0223(8) 0.0113(8) 0.0044(6) 0.0089(8)
    N2 0.0203(8) 0.0636(14) 0.0411(11) -0.0034(8) -0.0041(8) 0.0173(10)
    C9 0.0190(8) 0.0614(15) 0.0307(10) 0.0044(9) 0.0062(8) 0.0125(10)
    C10 0.0280(10) 0.0582(15) 0.0502(14) 0.0066(10) -0.0063(10) 0.0122(12)
    C11 0.0271(10) 0.0734(18) 0.0424(13) 0.0163(11) -0.0076(9) 0.0089(12)
    C12 0.0295(10) 0.0721(17) 0.0286(11) 0.0187(10) -0.0030(8) -0.0025(11)
    C13 0.0264(9) 0.0711(16) 0.0184(9) 0.0164(10) 0.0063(8) 0.0009(10)
    N4 0.0241(8) 0.0920(16) 0.0210(8) 0.0174(9) -0.0002(7) -0.0105(9)
    N5 0.0266(9) 0.0893(17) 0.0310(10) 0.0215(10) -0.0029(8) -0.0127(11)
    N6 0.0260(9) 0.133(2) 0.0329(11) 0.0320(11) 0.0098(8) 0.0162(12)
    C14 0.0260(9) 0.0796(17) 0.0239(10) 0.0151(10) -0.0068(8) -0.0214(11)
    C15 0.0350(11) 0.0620(16) 0.0349(12) 0.0106(10) -0.0042(9) -0.0145(11)
    C16 0.0337(11) 0.0639(16) 0.0404(12) 0.0016(10) 0.0023(9) -0.0155(11)
    C17 0.0235(9) 0.0747(17) 0.0361(12) 0.0056(10) 0.0023(9) -0.0184(11)
    C18 0.0217(9) 0.0897(18) 0.0231(10) 0.0156(10) -0.0009(8) -0.0139(11)
    N7 0.025(3) 0.032(4) 0.037(3) 0.000 -0.006(2) 0.000
    N8 0.0274(17) 0.056(2) 0.040(2) 0.0022(15) 0.0074(14) -0.0074(16)
    C19 0.021(2) 0.039(4) 0.037(3) 0.002(3) -0.0130(19) 0.002(3)
    C20 0.041(3) 0.032(4) 0.066(5) 0.005(3) -0.012(3) -0.012(4)
    C21 0.032(4) 0.031(6) 0.073(6) 0.000 -0.030(3) 0.000
    N7A 0.044(4) 0.035(6) 0.047(4) 0.000 -0.002(3) 0.000
    N8A 0.060(3) 0.188(7) 0.061(4) 0.063(4) 0.020(3) 0.054(4)
    C19A 0.036(4) 0.055(6) 0.050(4) -0.008(6) -0.016(3) 0.014(6)
    C20A 0.062(6) 0.063(6) 0.091(6) -0.028(5) -0.048(4) 0.048(5)
    C21A 0.083(8) 0.038(8) 0.120(10) 0.000 -0.070(6) 0.000
_geom_special_details
;
All e.s.d.'s (except the e.s.d. in the dihedral angle between two l.s. planes)
are estimated using the full covariance matrix. The cell e.s.d.'s are taken
into account individually in the estimation of e.s.d.'s in distances, angles
and torsion angles; correlations between e.s.d.'s in cell parameters are only
used when they are defined by crystal symmetry. An approximate (isotropic)
treatment of cell e.s.d.'s is used for estimating e.s.d.'s involving l.s.
planes.
;
loop_
    _geom_bond_atom_site_label_1
    _geom_bond_atom_site_label_2
    _geom_bond_site_symmetry_2
    _geom_bond_distance
    _geom_bond_publ_flag
    O1 C8 . 1.275(3) ?
    O2 C8 . 1.250(3) ?
    O3 C7 . 1.267(2) ?
    O4 C7 . 1.250(2) ?
    C1 C2 . 1.386(3) ?
    C1 C6 . 1.394(2) ?
    C1 H1A . 0.9300 ?
    C2 C3 . 1.379(3) ?
    C2 H2A . 0.9300 ?
    C3 C4 . 1.378(3) ?
    C3 H3A . 0.9300 ?
    C4 C5 . 1.396(3) ?
    C4 H4A . 0.9300 ?
    C5 C6 . 1.401(2) ?
    C5 C7 . 1.505(2) ?
    C6 C8 . 1.508(3) ?
    N3 C13 . 1.336(3) ?
    N3 H1N3 . 0.86(3) ?
    N3 H2N3 . 0.89(2) ?
    N1 C9 . 1.361(3) ?
    N1 C13 . 1.364(3) ?
    N1 H1N1 . 0.93(3) ?
    N2 C9 . 1.347(3) ?
    N2 H1N2 . 1.01(3) ?
    N2 H2N2 . 0.83(2) ?
    C9 C10 . 1.389(3) ?
    C10 C11 . 1.378(3) ?
    C10 H10A . 0.9300 ?
    C11 C12 . 1.369(3) ?
    C11 H11A . 0.9300 ?
    C12 C13 . 1.393(3) ?
    C12 H12A . 0.9300 ?
    N4 C14 . 1.353(3) ?
    N4 C18 . 1.371(2) ?
    N4 H1N4 . 0.96(3) ?
    N5 C14 . 1.353(3) ?
    N5 H1N5 . 0.88(3) ?
    N5 H2N5 . 0.91(3) ?
    N6 C18 . 1.341(3) ?
    N6 H1N6 . 0.92(3) ?
    N6 H2N6 . 0.87(3) ?
    C14 C15 . 1.384(3) ?
    C15 C16 . 1.385(3) ?
    C15 H15A . 0.9300 ?
    C16 C17 . 1.380(3) ?
    C16 H16A . 0.9300 ?
    C17 C18 . 1.387(3) ?
    C17 H17A . 0.9300 ?
    N7 C19 2_556 1.346(6) ?
    N7 C19 . 1.346(6) ?
    N8 C19 . 1.373(7) ?
    N8 H8A . 0.8600 ?
    N8 H8B . 0.8600 ?
    C19 C20 . 1.401(7) ?
    C20 C21 . 1.354(10) ?
    C20 H20A . 0.9300 ?
    C21 C20 2_556 1.354(10) ?
    C21 H21A . 0.9300 ?
    N7A C19A 2_556 1.348(10) ?
    N7A C19A . 1.348(10) ?
    N8A C19A . 1.351(10) ?
    N8A H8AA . 0.8600 ?
    N8A H8AB . 0.8600 ?
    C19A C20A . 1.398(10) ?
    C20A C21A . 1.332(12) ?
    C20A H20B . 0.9300 ?
    C21A C20A 2_556 1.332(12) ?
    C21A H21B . 0.9300 ?
loop_
    _geom_angle_atom_site_label_1
    _geom_angle_atom_site_label_2
    _geom_angle_atom_site_label_3
    _geom_angle_site_symmetry_1
    _geom_angle_site_symmetry_3
    _geom_angle
    _geom_angle_publ_flag
    C2 C1 C6 . . 120.62(18) ?
    C2 C1 H1A . . 119.7 ?
    C6 C1 H1A . . 119.7 ?
    C3 C2 C1 . . 120.05(18) ?
    C3 C2 H2A . . 120.0 ?
    C1 C2 H2A . . 120.0 ?
    C4 C3 C2 . . 120.00(18) ?
    C4 C3 H3A . . 120.0 ?
    C2 C3 H3A . . 120.0 ?
    C3 C4 C5 . . 120.95(17) ?
    C3 C4 H4A . . 119.5 ?
    C5 C4 H4A . . 119.5 ?
    C4 C5 C6 . . 119.12(16) ?
    C4 C5 C7 . . 119.45(15) ?
    C6 C5 C7 . . 121.41(16) ?
    C1 C6 C5 . . 119.26(17) ?
    C1 C6 C8 . . 116.51(15) ?
    C5 C6 C8 . . 124.20(15) ?
    O4 C7 O3 . . 123.78(17) ?
    O4 C7 C5 . . 118.39(16) ?
    O3 C7 C5 . . 117.83(15) ?
    O2 C8 O1 . . 124.68(17) ?
    O2 C8 C6 . . 118.3(2) ?
    O1 C8 C6 . . 116.80(19) ?
    C13 N3 H1N3 . . 118.0(17) ?
    C13 N3 H2N3 . . 118.5(15) ?
    H1N3 N3 H2N3 . . 122(2) ?
    C9 N1 C13 . . 123.73(17) ?
    C9 N1 H1N1 . . 114.9(15) ?
    C13 N1 H1N1 . . 121.2(15) ?
    C9 N2 H1N2 . . 121.1(17) ?
    C9 N2 H2N2 . . 120.2(17) ?
    H1N2 N2 H2N2 . . 119(2) ?
    N2 C9 N1 . . 117.26(18) ?
    N2 C9 C10 . . 124.7(2) ?
    N1 C9 C10 . . 118.1(2) ?
    C11 C10 C9 . . 118.8(2) ?
    C11 C10 H10A . . 120.6 ?
    C9 C10 H10A . . 120.6 ?
    C12 C11 C10 . . 122.6(2) ?
    C12 C11 H11A . . 118.7 ?
    C10 C11 H11A . . 118.7 ?
    C11 C12 C13 . . 118.4(2) ?
    C11 C12 H12A . . 120.8 ?
    C13 C12 H12A . . 120.8 ?
    N3 C13 N1 . . 116.81(18) ?
    N3 C13 C12 . . 124.8(2) ?
    N1 C13 C12 . . 118.4(2) ?
    C14 N4 C18 . . 123.6(2) ?
    C14 N4 H1N4 . . 118.5(17) ?
    C18 N4 H1N4 . . 117.9(17) ?
    C14 N5 H1N5 . . 118.0(16) ?
    C14 N5 H2N5 . . 118.2(17) ?
    H1N5 N5 H2N5 . . 121(2) ?
    C18 N6 H1N6 . . 115.7(16) ?
    C18 N6 H2N6 . . 117.2(17) ?
    H1N6 N6 H2N6 . . 119(2) ?
    N5 C14 N4 . . 117.2(2) ?
    N5 C14 C15 . . 123.9(2) ?
    N4 C14 C15 . . 118.87(18) ?
    C14 C15 C16 . . 118.5(2) ?
    C14 C15 H15A . . 120.7 ?
    C16 C15 H15A . . 120.7 ?
    C17 C16 C15 . . 122.0(2) ?
    C17 C16 H16A . . 119.0 ?
    C15 C16 H16A . . 119.0 ?
    C16 C17 C18 . . 118.67(19) ?
    C16 C17 H17A . . 120.7 ?
    C18 C17 H17A . . 120.7 ?
    N6 C18 N4 . . 116.1(2) ?
    N6 C18 C17 . . 125.55(18) ?
    N4 C18 C17 . . 118.3(2) ?
    C19 N7 C19 2_556 . 118.3(7) ?
    C19 N8 H8A . . 120.0 ?
    C19 N8 H8B . . 120.0 ?
    H8A N8 H8B . . 120.0 ?
    N7 C19 N8 . . 115.0(5) ?
    N7 C19 C20 . . 121.6(7) ?
    N8 C19 C20 . . 123.4(7) ?
    C21 C20 C19 . . 118.7(9) ?
    C21 C20 H20A . . 120.6 ?
    C19 C20 H20A . . 120.6 ?
    C20 C21 C20 2_556 . 120.7(10) ?
    C20 C21 H21A 2_556 . 119.7 ?
    C20 C21 H21A . . 119.7 ?
    C19A N7A C19A 2_556 . 117.0(10) ?
    C19A N8A H8AA . . 120.0 ?
    C19A N8A H8AB . . 120.0 ?
    H8AA N8A H8AB . . 120.0 ?
    N7A C19A N8A . . 116.2(8) ?
    N7A C19A C20A . . 121.9(10) ?
    N8A C19A C20A . . 121.8(10) ?
    C21A C20A C19A . . 119.0(12) ?
    C21A C20A H20B . . 120.5 ?
    C19A C20A H20B . . 120.5 ?
    C20A C21A C20A . 2_556 121.1(14) ?
    C20A C21A H21B . . 119.5 ?
    C20A C21A H21B 2_556 . 119.5 ?
loop_
    _geom_torsion_atom_site_label_1
    _geom_torsion_atom_site_label_2
    _geom_torsion_atom_site_label_3
    _geom_torsion_atom_site_label_4
    _geom_torsion_site_symmetry_1
    _geom_torsion_site_symmetry_2
    _geom_torsion_site_symmetry_3
    _geom_torsion_site_symmetry_4
    _geom_torsion
    _geom_torsion_publ_flag
    C6 C1 C2 C3 . . . . -0.5(4) ?
    C1 C2 C3 C4 . . . . -0.1(4) ?
    C2 C3 C4 C5 . . . . 0.4(3) ?
    C3 C4 C5 C6 . . . . -0.2(3) ?
    C3 C4 C5 C7 . . . . 178.2(2) ?
    C2 C1 C6 C5 . . . . 0.7(3) ?
    C2 C1 C6 C8 . . . . -177.5(2) ?
    C4 C5 C6 C1 . . . . -0.4(3) ?
    C7 C5 C6 C1 . . . . -178.8(2) ?
    C4 C5 C6 C8 . . . . 177.7(2) ?
    C7 C5 C6 C8 . . . . -0.7(3) ?
    C4 C5 C7 O4 . . . . 0.7(3) ?
    C6 C5 C7 O4 . . . . 179.11(19) ?
    C4 C5 C7 O3 . . . . -178.9(2) ?
    C6 C5 C7 O3 . . . . -0.5(3) ?
    C1 C6 C8 O2 . . . . 88.3(2) ?
    C5 C6 C8 O2 . . . . -89.8(2) ?
    C1 C6 C8 O1 . . . . -86.7(2) ?
    C5 C6 C8 O1 . . . . 95.2(2) ?
    C13 N1 C9 N2 . . . . -179.82(16) ?
    C13 N1 C9 C10 . . . . -0.4(3) ?
    N2 C9 C10 C11 . . . . -179.8(2) ?
    N1 C9 C10 C11 . . . . 0.8(3) ?
    C9 C10 C11 C12 . . . . 0.2(3) ?
    C10 C11 C12 C13 . . . . -1.6(3) ?
    C9 N1 C13 N3 . . . . 178.83(17) ?
    C9 N1 C13 C12 . . . . -1.0(3) ?
    C11 C12 C13 N3 . . . . -177.8(2) ?
    C11 C12 C13 N1 . . . . 2.0(3) ?
    C18 N4 C14 N5 . . . . -179.7(2) ?
    C18 N4 C14 C15 . . . . -0.6(3) ?
    N5 C14 C15 C16 . . . . -179.8(2) ?
    N4 C14 C15 C16 . . . . 1.1(3) ?
    C14 C15 C16 C17 . . . . -0.6(3) ?
    C15 C16 C17 C18 . . . . -0.6(3) ?
    C14 N4 C18 N6 . . . . 177.5(2) ?
    C14 N4 C18 C17 . . . . -0.6(3) ?
    C16 C17 C18 N6 . . . . -176.8(2) ?
    C16 C17 C18 N4 . . . . 1.2(3) ?
    C19 N7 C19 N8 2_556 . . . -176.8(7) ?
    C19 N7 C19 C20 2_556 . . . 3.0(8) ?
    N7 C19 C20 C21 . . . . -6.0(16) ?
    N8 C19 C20 C21 . . . . 173.8(7) ?
    C19 C20 C21 C20 . . . 2_556 2.9(8) ?
    C19A N7A C19A N8A 2_556 . . . -178.4(12) ?
    C19A N7A C19A C20A 2_556 . . . -0.2(8) ?
    N7A C19A C20A C21A . . . . 0.4(17) ?
    N8A C19A C20A C21A . . . . 178.5(9) ?
    C19A C20A C21A C20A . . . 2_556 -0.2(8) ?
loop_
    _geom_hbond_atom_site_label_D
    _geom_hbond_atom_site_label_H
    _geom_hbond_atom_site_label_A
    _geom_hbond_site_symmetry_A
    _geom_hbond_distance_DH
    _geom_hbond_distance_HA
    _geom_hbond_distance_DA
    _geom_hbond_angle_DHA
    _geom_hbond_publ_flag
    N1 H1N1 O1 7_556 0.93(3) 1.78(3) 2.697(2) 170(2) yes
    N2 H1N2 O2 6_566 1.01(3) 1.89(3) 2.889(3) 167(3) yes
    N2 H2N2 O1 7_556 0.83(3) 2.48(2) 3.144(3) 138(2) yes
    N3 H1N3 O2 . 0.86(3) 2.56(3) 3.090(2) 120(2) yes
    N3 H1N3 O3 . 0.86(3) 2.18(3) 3.005(3) 161(3) yes
    N3 H2N3 O2 7_556 0.89(3) 2.02(3) 2.892(2) 168(2) yes
    N4 H1N4 O3 . 0.96(3) 1.69(3) 2.641(2) 169(3) yes
    N5 H1N5 O3 . 0.88(3) 2.53(3) 3.208(3) 135(2) yes
    N5 H2N5 O1 6_556 0.91(3) 2.00(3) 2.886(3) 166(2) yes
    N6 H1N6 O4 . 0.92(3) 1.96(3) 2.866(2) 169(2) yes
    N6 H2N6 O4 2_555 0.87(3) 2.02(3) 2.824(2) 155(3) yes
    N8 H8A O4 6_566 0.86 2.35 3.196(4) 169.7 yes
    C15 H15A O3 6_556 0.93 2.58 3.422(3) 151.1 yes
    C10 H10A Cg1 4_565 0.93 2.48 3.379(3) 163 yes
