# Supplementary material for: Tetra­kis(2,6-diamino­pyridinium) diphthalate 2,6-diamino­pyridine
Source: Acta Crystallogr Sect E Struct Rep Online. 2009 Oct 31;65(Pt 11):o2931–2. doi: 10.1107/S1600536809044468 (PMC2971263; doi:10.1107/S1600536809044468)
Supplement: Supplementary file 2 [file e-65-o2931-Isup2.hkl]

# 
# h,k,l, Fc-squared, Fo-squared, sigma(Fo-squared) and status flag 
# 
data_I
_shelx_title ' m_0m in C2/c (100K)' 
_shelx_refln_list_code          4 
_shelx_F_calc_maximum      500.22 
_exptl_crystal_F_000      1848.00 
_reflns_d_resolution_high  0.7050 
 
loop_ 
 _symmetry_equiv_pos_as_xyz 
 'x, y, z' 
 '-x, y, -z+1/2' 
 'x+1/2, y+1/2, z' 
 '-x+1/2, y+1/2, -z+1/2' 
 '-x, -y, -z' 
 'x, -y, z-1/2' 
 '-x+1/2, -y+1/2, -z' 
 'x+1/2, -y+1/2, z-1/2' 
 
_cell_length_a    29.7011 
_cell_length_b    15.2183 
_cell_length_c     9.7666 
_cell_angle_alpha  90.000 
_cell_angle_beta  101.670 
_cell_angle_gamma  90.000 
 
_shelx_F_squared_multiplier     1.000 
 
loop_ 
 _refln_index_h 
 _refln_index_k 
 _refln_index_l 
 _refln_F_squared_calc 
 _refln_F_squared_meas 
 _refln_F_squared_sigma 
 _refln_observed_status 
   4   0   0     7564.84     6803.83     76.95 o 
   6   0   0    11594.32    11867.97    124.29 o 
   8   0   0     3113.72     2834.10     38.44 o 
  10   0   0     3701.52     3308.57     45.24 o 
  12   0   0    29283.13    29151.60    282.36 o 
  14   0   0        1.46       68.23      9.89 o 
  16   0   0     2973.49     2872.67     47.51 o 
  18   0   0     3640.58     3961.22     64.63 o 
  20   0   0        5.60        4.60      9.78 o 
  22   0   0      470.93      455.31     22.69 o 
  24   0   0      441.28      402.43     42.88 o 
  26   0   0     1699.52     1323.41     54.75 o 
  28   0   0      167.20      159.38     33.98 o 
  30   0   0     4772.62     4599.41    144.37 o 
  32   0   0      374.64      368.90    111.50 o 
  34   0   0      840.73      760.69    129.99 o 
  36   0   0      111.52      167.80     42.62 o 
  38   0   0      549.65      599.48    115.29 o 
  40   0   0       23.13       74.46     69.99 o 
   3   1   0      753.92      929.03     18.18 o 
   5   1   0    56988.61    56227.37    630.47 o 
   7   1   0     2166.96     2320.61     24.02 o 
   9   1   0       14.85        7.26      5.20 o 
  11   1   0     1240.15     1254.12     18.13 o 
  13   1   0     3104.11     3045.83     32.61 o 
  15   1   0     4542.73     4572.23     45.09 o 
  17   1   0     1012.40     1152.53     20.63 o 
  19   1   0     1873.49     1864.25     26.78 o 
  21   1   0     1594.30     1485.36     25.94 o 
  23   1   0      748.46      750.46     20.77 o 
  25   1   0       17.18       17.79     12.07 o 
  27   1   0      368.40      327.64     22.94 o 
  29   1   0       11.29       -3.75     16.09 o 
  31   1   0       49.54       35.54     20.43 o 
  33   1   0      258.72      214.53     35.80 o 
  35   1   0      767.43      629.05     44.03 o 
  37   1   0       13.66       54.99     24.33 o 
  39   1   0      110.94      165.07     34.66 o 
  41   1   0        5.76       87.91     35.60 o 
   0   2   0      140.95      282.06      8.60 o 
   2   2   0     2679.80     2489.39     30.39 o 
   4   2   0    11441.68    11594.96    110.67 o 
   6   2   0     8688.01     8720.13     92.70 o 
   8   2   0       34.76       44.96      5.45 o 
  10   2   0     2222.14     2032.16     23.55 o 
  12   2   0      555.81      619.66     13.60 o 
  14   2   0     1577.30     1592.79     22.64 o 
  16   2   0     2809.43     3013.92     34.94 o 
  18   2   0       15.21        1.96      6.40 o 
  20   2   0     1465.69     1473.54     25.45 o 
  22   2   0      731.83      643.94     18.38 o 
  24   2   0     1147.97     1169.45     30.24 o 
  26   2   0      399.64      437.95     24.54 o 
  28   2   0        5.28        0.18     13.61 o 
  30   2   0      419.89      340.34     38.80 o 
  32   2   0       17.21       33.17     20.88 o 
  34   2   0      326.26      334.40     34.46 o 
  36   2   0      345.43      298.29     67.39 o 
  38   2   0      100.61      158.79     34.46 o 
  40   2   0        9.25       67.53     53.50 o 
   1   3   0    48605.41    50081.21    329.22 o 
   3   3   0     8772.59     9388.44     66.73 o 
   5   3   0     3859.13     4048.07     36.25 o 
   7   3   0      290.84      316.91      8.99 o 
   9   3   0     2660.83     2520.39     28.10 o 
  11   3   0     6104.49     6257.54     54.11 o 
  13   3   0      335.34      405.60     12.07 o 
  15   3   0      141.16      134.44      8.70 o 
  17   3   0     3988.60     3912.70     42.75 o 
  19   3   0      881.10      781.75     18.59 o 
  21   3   0      193.43      174.88     11.40 o 
  23   3   0      345.74      308.29     16.76 o 
  25   3   0      583.73      535.17     26.41 o 
  27   3   0     1080.66      988.72     38.02 o 
  29   3   0      836.07      903.28     43.12 o 
  31   3   0        0.68       19.91     18.69 o 
  33   3   0        0.00       21.66     19.43 o 
  35   3   0      108.46      113.71     36.28 o 
  37   3   0       19.35       36.09     22.98 o 
  39   3   0      316.64      347.39     58.70 o 
   0   4   0    42946.25    45041.86    411.30 o 
   2   4   0      108.30       88.18      5.25 o 
   4   4   0    24068.34    24866.06    168.08 o 
   6   4   0     4757.25     5139.33     45.83 o 
   8   4   0     1576.64     1670.58     20.83 o 
  10   4   0      291.60      359.52     10.63 o 
  12   4   0       82.13      115.66      7.95 o 
  14   4   0      165.28      159.84      9.07 o 
  16   4   0      731.17      812.94     17.61 o 
  18   4   0      251.30      257.06     12.16 o 
  20   4   0      335.20      328.62     13.82 o 
  22   4   0     2998.47     2952.68     45.87 o 
  24   4   0     2918.07     2638.44     61.35 o 
  26   4   0       25.47       14.06     17.57 o 
  28   4   0       22.44       23.05     15.23 o 
  30   4   0     1971.69     1932.34     62.81 o 
  32   4   0        3.39       20.39     20.39 o 
  34   4   0       80.06      116.46     26.43 o 
  36   4   0      109.63      140.78     28.64 o 
  38   4   0       18.18       95.95     31.61 o 
  40   4   0       32.26      100.57     63.84 o 
   1   5   0    41663.93    43382.38    279.65 o 
   3   5   0    12905.69    14231.31    101.00 o 
   5   5   0      121.63      154.87      6.97 o 
   7   5   0     3505.46     4064.30     38.21 o 
   9   5   0      630.56      748.32     14.59 o 
  11   5   0      399.05      426.74     12.03 o 
  13   5   0     1132.04     1144.93     19.53 o 
  15   5   0     1645.40     1880.28     26.89 o 
  17   5   0    10905.19    11426.97     96.38 o 
  19   5   0        3.71       15.50      7.35 o 
  21   5   0       26.39       25.14      9.72 o 
  23   5   0      304.78      259.69     18.98 o 
  25   5   0      893.17      865.64     53.80 o 
  27   5   0      208.07      232.23     23.16 o 
  29   5   0        5.27       -4.80     21.39 o 
  31   5   0      319.78      319.72     32.11 o 
  33   5   0       73.01      101.10     26.79 o 
  35   5   0        0.77       15.73     22.43 o 
  37   5   0        0.88       50.46     34.74 o 
  39   5   0      469.42      449.76     58.11 o 
   0   6   0    38886.67    42506.55    418.16 o 
   2   6   0       53.81      129.77      6.65 o 
   4   6   0     2422.18     2615.51     32.63 o 
   6   6   0     2067.42     2210.95     24.61 o 
   8   6   0      631.39      591.94     13.01 o 
  10   6   0      373.74      350.57     11.53 o 
  12   6   0      896.27      891.83     17.42 o 
  14   6   0      284.58      294.18     11.79 o 
  16   6   0     1687.72     1648.78     26.83 o 
  18   6   0     3328.81     3607.49     43.04 o 
  20   6   0     1146.47     1112.43     32.04 o 
  22   6   0        0.30       -9.27      9.27 o 
  24   6   0      129.37      150.88     20.32 o 
  26   6   0     1035.22     1004.05     38.74 o 
  28   6   0       14.01        2.40     17.65 o 
  30   6   0        3.40       17.57     19.88 o 
  32   6   0      692.75      688.81     44.00 o 
  34   6   0      157.21      184.10     29.83 o 
  36   6   0       95.14       96.09     61.55 o 
  38   6   0      163.33      178.42     44.42 o 
   1   7   0     2524.35     2460.36     29.16 o 
   3   7   0     3574.95     3829.24     35.95 o 
   5   7   0      993.70     1143.21     17.28 o 
   7   7   0     3604.23     4017.31     41.59 o 
   9   7   0      806.53      899.43     16.52 o 
  11   7   0      701.66      837.25     17.31 o 
  13   7   0      410.12      493.80     14.44 o 
  15   7   0       78.09      116.42      9.54 o 
  17   7   0       99.38      135.15     11.05 o 
  19   7   0     2778.37     2864.06     50.29 o 
  21   7   0     2715.89     2737.08     50.49 o 
  23   7   0      273.41      246.64     24.26 o 
  25   7   0       10.15        2.30     13.60 o 
  27   7   0      232.74      201.26     26.66 o 
  29   7   0      450.85      449.40     35.17 o 
  31   7   0      396.08      468.15     36.89 o 
  33   7   0      137.99      176.66     29.35 o 
  35   7   0       25.32       89.30     29.31 o 
  37   7   0       50.62      132.06     90.60 o 
   0   8   0     5877.36     6465.99     81.22 o 
   2   8   0     8393.37     9353.58     74.59 o 
   4   8   0     1205.93     1141.95     19.71 o 
   6   8   0    14211.58    15956.92    117.98 o 
   8   8   0      143.27      139.85      8.57 o 
  10   8   0        1.33        6.27      5.89 o 
  12   8   0     1193.19     1328.08     23.52 o 
  14   8   0      981.12      933.34     19.96 o 
  16   8   0        7.79        6.90      8.25 o 
  18   8   0       87.69      115.22     13.13 o 
  20   8   0      472.38      523.03     25.32 o 
  22   8   0     1919.36     1850.52     49.32 o 
  24   8   0     1446.36     1522.83     46.30 o 
  26   8   0       35.31       32.37     18.65 o 
  28   8   0      204.06      232.79     28.62 o 
  30   8   0        2.42       57.93     28.02 o 
  32   8   0       55.90       66.00     28.65 o 
  34   8   0      165.68      198.95     57.81 o 
  36   8   0      180.79      259.85     48.05 o 
  38   8   0       50.02      203.52     95.79 o 
   1   9   0     7309.48     7890.06     87.27 o 
   3   9   0       22.15       16.12      5.89 o 
   5   9   0      596.92      602.09     13.79 o 
   7   9   0     2813.17     3117.13     40.79 o 
   9   9   0     1237.16     1346.86     28.28 o 
  11   9   0      219.66      241.98     11.15 o 
  13   9   0      452.91      455.25     15.24 o 
  15   9   0      855.16     1015.63     25.20 o 
  17   9   0      175.02      150.57     16.02 o 
  19   9   0     1534.24     1395.56     37.90 o 
  21   9   0        4.96        2.44     11.79 o 
  23   9   0      579.50      566.85     30.51 o 
  25   9   0       91.48       98.86     26.82 o 
  27   9   0       20.66       17.74     18.43 o 
  29   9   0       60.31       85.37     34.59 o 
  31   9   0      331.50      358.91     34.66 o 
  33   9   0       12.60       79.22     29.14 o 
  35   9   0        0.75       88.49     48.91 o 
  37   9   0      113.23      221.71     67.33 o 
   0  10   0     1088.82     1052.74     32.68 o 
   2  10   0      143.44      139.82     10.08 o 
   4  10   0        2.92        8.90      5.56 o 
   6  10   0     1727.46     1734.36     24.70 o 
   8  10   0       67.47       64.32      7.82 o 
  10  10   0      247.15      260.87     12.23 o 
  12  10   0      252.91      234.92     19.00 o 
  14  10   0      389.45      378.19     19.25 o 
  16  10   0        5.70       22.67     11.29 o 
  18  10   0     1581.08     1550.08     37.24 o 
  20  10   0      437.15      396.46     28.66 o 
  22  10   0     1630.41     1666.56     53.16 o 
  24  10   0      266.17      290.94     28.39 o 
  26  10   0        3.11       23.55     18.99 o 
  28  10   0      410.04      463.16     35.56 o 
  30  10   0        1.95       55.53     22.30 o 
  32  10   0      140.71      260.88     61.99 o 
  34  10   0      142.08      255.94     56.83 o 
  36  10   0      185.87      353.50    144.61 o 
   1  11   0      991.45      973.92     24.76 o 
   3  11   0       72.65       58.23     10.76 o 
   5  11   0     2267.80     2440.56     59.70 o 
   7  11   0       73.73       46.56     12.29 o 
   9  11   0       30.61       21.95     12.09 o 
  11  11   0      448.92      483.70     23.01 o 
  13  11   0      344.98      423.51     22.83 o 
  15  11   0      432.56      404.87     27.65 o 
  17  11   0     1281.46     1391.70     46.67 o 
  19  11   0       63.36       31.63     18.39 o 
  21  11   0      355.65      396.38     44.88 o 
  23  11   0      361.28      399.78     32.45 o 
  25  11   0       11.84       50.12     33.84 o 
  27  11   0       40.35      110.06     37.51 o 
  29  11   0      391.11      443.48     71.72 o 
  31  11   0      632.15     1032.12     90.70 o 
  33  11   0      355.20      658.16    303.14 o 
  35  11   0       71.31       63.33     58.59 o 
   0  12   0       13.22       14.97     18.37 o 
   2  12   0        6.69      -10.74     10.74 o 
   4  12   0      443.11      405.50     27.54 o 
   6  12   0      570.70      570.61     31.14 o 
   8  12   0      147.90      172.28     18.89 o 
  10  12   0       18.49        8.01     11.91 o 
  12  12   0       31.28       14.12     13.03 o 
  14  12   0      191.70      172.55     20.55 o 
  16  12   0      469.12      435.72     32.19 o 
  18  12   0        1.47       13.34     21.36 o 
  20  12   0       67.45      125.86     28.32 o 
  22  12   0        0.53       22.94     29.94 o 
  24  12   0       77.75       84.23     27.38 o 
  26  12   0       35.28       74.99     28.95 o 
  28  12   0      151.44      111.53     37.88 o 
  30  12   0       84.55      106.57     55.12 o 
  32  12   0       58.47      117.97     60.21 o 
  34  12   0       43.68      -41.58     41.58 o 
   1  13   0       86.31       89.15     18.27 o 
   3  13   0        0.19       13.00     13.75 o 
   5  13   0        0.21      -10.18     14.10 o 
   7  13   0     1431.69     1357.34     47.15 o 
   9  13   0      704.29      706.22     32.55 o 
  11  13   0       42.00        6.83     13.55 o 
  13  13   0      260.40      230.43     25.70 o 
  15  13   0      181.06      189.17     25.34 o 
  17  13   0        6.99       13.65     20.62 o 
  19  13   0      241.49      211.69     31.94 o 
  21  13   0        3.59      -21.23     21.23 o 
  23  13   0      181.96      159.31     31.89 o 
  25  13   0       16.16       25.86     25.44 o 
  27  13   0        2.71       40.53     47.48 o 
  29  13   0       53.16       44.18     58.92 o 
  31  13   0        5.74      -44.02     44.02 o 
   0  14   0      175.38       83.85     27.36 o 
   2  14   0       31.95       28.18     16.86 o 
   4  14   0      117.85      102.07     19.97 o 
   6  14   0       18.57       -0.02     14.63 o 
   8  14   0      360.65      300.48     31.31 o 
  10  14   0      392.65      385.84     36.47 o 
  12  14   0        3.51      -13.43     15.24 o 
  14  14   0       18.48       13.66     20.91 o 
  16  14   0       70.45      112.04     26.42 o 
  18  14   0       43.24       32.69     23.90 o 
  20  14   0       20.51       21.88     24.01 o 
  22  14   0       30.54       20.37     24.08 o 
  24  14   0       39.72      104.00     29.25 o 
  26  14   0       17.27      -46.10     46.10 o 
  28  14   0        9.65      -24.20     45.58 o 
  30  14   0        7.25      -41.76     41.76 o 
   1  15   0      178.48      192.37     36.25 o 
   3  15   0        0.00       -7.83     24.72 o 
   5  15   0        0.29      -16.69     23.65 o 
   7  15   0      151.38      155.41     53.54 o 
   9  15   0        0.05      -23.07     23.07 o 
  11  15   0      143.71      135.44     36.38 o 
  13  15   0      390.79      346.17     46.24 o 
  15  15   0        4.90       -5.93     26.32 o 
  17  15   0        2.09        6.66     21.04 o 
  19  15   0      154.42      174.11     32.16 o 
  21  15   0       39.04       43.34     25.72 o 
  23  15   0       92.27       48.34     28.74 o 
  25  15   0        7.92       30.53     49.32 o 
  27  15   0        9.95       65.45     50.45 o 
  29  15   0       14.36       -1.94     49.96 o 
   0  16   0        4.97      -29.10     29.10 o 
   2  16   0        1.82        9.32     26.32 o 
   4  16   0       86.38       36.01     30.04 o 
   6  16   0       26.16      -10.15     35.39 o 
   8  16   0        4.19       13.93     27.13 o 
  10  16   0        4.97       31.03     27.18 o 
  12  16   0      145.16      105.84     35.70 o 
  14  16   0       88.10       15.81     30.95 o 
  16  16   0       16.12       22.60     25.76 o 
  18  16   0        5.73       34.95     27.77 o 
  20  16   0        2.43       24.69     25.42 o 
  22  16   0        6.20       -2.46     24.00 o 
  24  16   0       24.22       21.06     48.98 o 
  26  16   0       37.53       32.22     56.78 o 
   1  17   0        0.09      -11.75     24.73 o 
   3  17   0        9.02      -22.66     24.23 o 
   5  17   0       86.54       41.71     31.73 o 
   7  17   0       41.98       71.52     32.62 o 
   9  17   0      109.80       18.24     32.59 o 
  11  17   0       27.31        0.74     28.90 o 
  13  17   0       25.54        5.21     29.44 o 
  15  17   0       71.27       56.57     35.08 o 
  17  17   0        1.36      -22.75     29.05 o 
  19  17   0       17.75       17.62     45.67 o 
  21  17   0       34.04       30.67     34.38 o 
  23  17   0       22.03       67.72     60.35 o 
  25  17   0        0.80       62.22     49.36 o 
   0  18   0        5.71       43.90     41.71 o 
   2  18   0        1.41       34.64     28.46 o 
   4  18   0       34.19       26.44     28.90 o 
   6  18   0        9.54       10.91     30.06 o 
   8  18   0       21.61       -0.74     29.27 o 
  10  18   0        5.69       23.95     30.46 o 
  12  18   0        3.81      -18.10     26.60 o 
  14  18   0        4.48       25.88     31.94 o 
  16  18   0        1.12       15.64     32.36 o 
  18  18   0       13.46        6.46     32.44 o 
  20  18   0        0.80       15.76     43.50 o 
  22  18   0        3.72       82.87     48.40 o 
   1  19   0       15.12       67.52     32.62 o 
   3  19   0       15.89        8.78     29.98 o 
   5  19   0        0.32       10.66     35.31 o 
   7  19   0       75.36       30.60     32.76 o 
   9  19   0        8.11       16.33     33.80 o 
  11  19   0        6.06       -2.03     30.12 o 
  13  19   0        0.66       -0.40     60.95 o 
  15  19   0        0.02       13.13     32.79 o 
  17  19   0       17.08       31.94     31.77 o 
  19  19   0        4.07       34.34     47.67 o 
   0  20   0        1.06       69.92     49.62 o 
   2  20   0        1.17        1.08     32.02 o 
   4  20   0        0.22        2.04     30.69 o 
   6  20   0        7.90       73.35     34.42 o 
   8  20   0        0.05       18.13     31.02 o 
  10  20   0       46.64       48.57     33.27 o 
  12  20   0        1.38        5.03     31.20 o 
  14  20   0       22.66        2.02     42.87 o 
   1  21   0        0.98        3.43     31.83 o 
   3  21   0       23.11        2.83     41.81 o 
   5  21   0        4.13       63.85     35.74 o 
   7  21   0        2.36       46.12     34.47 o 
 -41   1   1      181.53      311.38     64.72 o 
 -39   1   1      289.21      272.80     36.16 o 
 -37   1   1       62.75       89.40     27.02 o 
 -35   1   1        1.43        4.23     19.77 o 
 -33   1   1      903.10      768.07     45.50 o 
 -31   1   1        1.09       41.51     20.26 o 
 -29   1   1     1018.58      891.41     33.98 o 
 -27   1   1       20.03       30.83     13.32 o 
 -25   1   1     1624.69     1413.57     38.53 o 
 -23   1   1       55.94       51.62     10.09 o 
 -21   1   1     1255.76     1238.89     23.27 o 
 -19   1   1     9981.83    10499.40     89.19 o 
 -17   1   1     1133.47     1092.42     19.68 o 
 -15   1   1     3465.87     3889.93     39.68 o 
 -13   1   1     2602.81     2577.94     28.74 o 
 -11   1   1     4940.53     4945.67     43.61 o 
  -9   1   1    22256.56    21328.42    151.52 o 
  -7   1   1      163.60      208.80      6.46 o 
  -5   1   1    19937.17    18262.26    138.32 o 
  -3   1   1     3466.87     3621.26     36.08 o 
  -1   1   1     2110.59     2115.68     33.15 o 
   1   1   1     9380.84     9788.31     95.81 o 
   3   1   1     5376.55     5299.04     46.99 o 
   5   1   1     3150.23     2920.64     29.92 o 
   7   1   1    40167.25    38309.20    264.42 o 
   9   1   1      392.01      310.86      9.48 o 
  11   1   1    33929.67    35649.68    250.56 o 
  13   1   1     3359.08     3225.28     33.14 o 
  15   1   1     1036.26      944.79     18.09 o 
  17   1   1      120.43      104.41      8.71 o 
  19   1   1     1270.58     1391.54     24.58 o 
  21   1   1       19.43        9.78      9.61 o 
  23   1   1        6.30        6.76      8.71 o 
  25   1   1      483.01      465.42     27.52 o 
  27   1   1      205.34      183.76     24.33 o 
  29   1   1      743.16      710.78     40.17 o 
  31   1   1      494.02      442.06     59.20 o 
  33   1   1       10.20       20.15     20.25 o 
  35   1   1      190.52      234.63     31.99 o 
  37   1   1      201.29      252.47     39.70 o 
  39   1   1       14.11       97.87     43.63 o 
 -40   2   1      166.67      230.03     52.63 o 
 -38   2   1      781.78      746.15     54.72 o 
 -36   2   1       57.56       65.88     30.73 o 
 -34   2   1      272.13      273.98     34.40 o 
 -32   2   1       34.47       54.68     22.03 o 
 -30   2   1      762.01      665.45     46.57 o 
 -28   2   1       56.96       44.12     14.57 o 
 -26   2   1      320.54      255.96     20.54 o 
 -24   2   1     1279.89     1056.67     33.74 o 
 -22   2   1      760.30      843.14     22.17 o 
 -20   2   1       22.24       19.85      6.99 o 
 -18   2   1     1074.68     1261.57     21.91 o 
 -16   2   1     3877.20     3820.45     42.16 o 
 -14   2   1    12662.60    12269.43     96.34 o 
 -12   2   1    10718.94    10512.22     82.62 o 
 -10   2   1    10464.50     9967.26     77.02 o 
  -8   2   1     3567.00     3446.03     29.95 o 
  -6   2   1     2656.04     2437.96     22.94 o 
  -4   2   1    44680.01    44398.78    405.37 o 
  -2   2   1        3.79       -2.48      2.48 o 
   0   2   1     4822.07     5197.24     50.67 o 
   2   2   1     2562.60     2681.80     24.21 o 
   4   2   1    29846.78    29197.36    202.09 o 
   6   2   1     2349.81     2312.79     24.27 o 
   8   2   1     3337.14     3070.89     29.97 o 
  10   2   1     2084.12     2288.34     25.91 o 
  12   2   1     2356.45     2264.64     27.11 o 
  14   2   1      447.10      475.57     13.23 o 
  16   2   1     1104.69     1259.36     21.72 o 
  18   2   1       81.96      101.46      9.24 o 
  20   2   1       33.94       46.64      8.22 o 
  22   2   1       36.92       27.87      8.82 o 
  24   2   1     1057.15      962.12     28.42 o 
  26   2   1     4366.12     4031.22     88.74 o 
  28   2   1     1610.06     1660.36     55.83 o 
  30   2   1     1187.87     1145.56     48.32 o 
  32   2   1      516.41      559.23     48.06 o 
  34   2   1      194.86      163.46     28.34 o 
  36   2   1      145.68      230.68     38.15 o 
  38   2   1       67.42      128.06     62.20 o 
  40   2   1       17.41      209.84     46.63 o 
 -41   3   1        0.13       67.68     30.16 o 
 -39   3   1      112.13      140.59     30.62 o 
 -37   3   1      295.91      216.26     53.92 o 
 -35   3   1      469.34      410.37     42.52 o 
 -33   3   1      134.40      131.88     25.89 o 
 -31   3   1     1509.22     1481.10     55.92 o 
 -29   3   1      484.34      381.44     28.21 o 
 -27   3   1       60.52       95.02     16.17 o 
 -25   3   1      437.09      330.24     24.49 o 
 -23   3   1      511.76      516.04     21.17 o 
 -21   3   1      111.91      113.12     10.29 o 
 -19   3   1     2871.11     2790.54     35.28 o 
 -17   3   1     2907.12     3236.47     37.27 o 
 -15   3   1     1769.91     2098.79     27.12 o 
 -13   3   1     2833.97     2917.48     31.89 o 
 -11   3   1     3669.35     3727.35     36.13 o 
  -9   3   1      372.43      376.08     10.40 o 
  -7   3   1      852.11      806.95     12.91 o 
  -5   3   1        5.54        0.68      3.95 o 
  -3   3   1     4967.44     4942.81     57.34 o 
  -1   3   1     7184.77     6995.87     62.91 o 
   1   3   1    56419.36    56158.84    433.91 o 
   3   3   1    83652.18    84064.16    570.24 o 
   5   3   1     4331.01     4510.13     38.43 o 
   7   3   1      151.59      133.58      7.02 o 
   9   3   1     2815.70     2808.09     29.50 o 
  11   3   1      406.36      433.49     11.86 o 
  13   3   1      160.12      125.83      8.34 o 
  15   3   1      651.86      687.53     16.14 o 
  17   3   1      159.83      124.63      9.62 o 
  19   3   1     2314.60     2147.37     31.50 o 
  21   3   1      222.24      223.80     12.86 o 
  23   3   1       83.15       41.67     10.51 o 
  25   3   1       16.68       23.13     14.74 o 
  27   3   1      217.28      194.16     25.36 o 
  29   3   1     1096.80     1053.65     46.07 o 
  31   3   1       14.06        7.84     21.86 o 
  33   3   1       53.19       56.62     23.23 o 
  35   3   1      959.51      992.57    130.35 o 
  37   3   1      168.48      164.26     35.42 o 
  39   3   1       28.08      112.40     30.71 o 
 -40   4   1      491.25      458.18     48.65 o 
 -38   4   1      169.26      154.49     55.36 o 
 -36   4   1        5.23       36.97     23.03 o 
 -34   4   1      268.41      306.03     34.34 o 
 -32   4   1     1574.33     1531.49     58.33 o 
 -30   4   1     4446.07     4195.10     97.85 o 
 -28   4   1       14.16        4.92     14.31 o 
 -26   4   1     1172.34     1008.51     33.95 o 
 -24   4   1        6.57       16.70     11.90 o 
 -22   4   1      659.88      605.93     20.98 o 
 -20   4   1     2267.81     2218.04     33.42 o 
 -18   4   1      257.81      307.52     12.41 o 
 -16   4   1     8828.15     9061.82     77.78 o 
 -14   4   1      457.64      469.99     12.98 o 
 -12   4   1     4318.15     4415.71     42.42 o 
 -10   4   1     1052.90      970.58     15.98 o 
  -8   4   1     3118.27     3228.61     32.78 o 
  -6   4   1      831.73      784.96     12.96 o 
  -4   4   1     9064.75     8600.36     63.48 o 
  -2   4   1    23839.71    24564.97    209.91 o 
   0   4   1    37939.46    39953.82    302.83 o 
   2   4   1    51133.51    51814.49    356.09 o 
   4   4   1    13898.28    13740.17    100.89 o 
   6   4   1     1007.91      905.08     15.25 o 
   8   4   1     2953.19     3143.16     47.25 o 
  10   4   1    13440.81    14187.58    108.33 o 
  12   4   1      378.66      474.97     12.98 o 
  14   4   1        5.94        3.79      5.86 o 
  16   4   1      270.34      330.47     12.64 o 
  18   4   1     1429.89     1398.31     23.69 o 
  20   4   1      120.73      149.37     12.86 o 
  22   4   1       22.64       26.80     10.40 o 
  24   4   1     2288.87     2258.06     50.85 o 
  26   4   1     2095.26     1817.75     57.08 o 
  28   4   1      528.33      463.65     34.83 o 
  30   4   1      229.32      195.82     27.58 o 
  32   4   1      491.37      477.41     37.45 o 
  34   4   1        1.82       75.65     28.75 o 
  36   4   1      894.43      959.91     89.52 o 
  38   4   1        0.27       59.15     44.86 o 
 -39   5   1      210.99      235.79     34.80 o 
 -37   5   1       67.96      105.01     27.29 o 
 -35   5   1      317.79      284.02     33.90 o 
 -33   5   1      271.15      349.94     57.03 o 
 -31   5   1       91.61      158.62     30.76 o 
 -29   5   1      326.15      371.53     32.41 o 
 -27   5   1      616.99      611.33     32.20 o 
 -25   5   1      233.15      122.39     17.34 o 
 -23   5   1     2441.92     2367.48     46.56 o 
 -21   5   1      283.35      285.56     15.61 o 
 -19   5   1       39.42       45.99      8.55 o 
 -17   5   1     1402.68     1349.09     23.07 o 
 -15   5   1     1261.71     1413.59     22.58 o 
 -13   5   1     4340.29     4330.99     43.28 o 
 -11   5   1      795.10      830.88     15.70 o 
  -9   5   1     1453.52     1504.21     20.40 o 
  -7   5   1      215.10      262.94      8.81 o 
  -5   5   1       43.26       38.67      5.07 o 
  -3   5   1      929.11     1045.97     14.86 o 
  -1   5   1      736.00      805.76     12.94 o 
   1   5   1       39.37       61.92      5.88 o 
   3   5   1    18374.35    18857.23    142.49 o 
   5   5   1     9665.74    10447.83    100.26 o 
   7   5   1     6848.07     7236.31     57.92 o 
   9   5   1     1281.50     1408.95     20.39 o 
  11   5   1     1019.65     1139.66     19.16 o 
  13   5   1     4118.04     4400.90     44.90 o 
  15   5   1       72.87      102.02      8.81 o 
  17   5   1     1550.95     1585.13     26.45 o 
  19   5   1     1550.57     1544.33     27.11 o 
  21   5   1     1051.37     1019.16     26.69 o 
  23   5   1     1045.50      938.79     33.05 o 
  25   5   1       10.93        5.11     14.35 o 
  27   5   1      718.02      642.96     38.33 o 
  29   5   1      419.89      372.76     34.88 o 
  31   5   1      742.41      737.11     48.95 o 
  33   5   1        0.04       62.10     51.63 o 
  35   5   1        2.37       12.82     32.47 o 
  37   5   1      187.97      343.24     83.19 o 
  39   5   1      128.60      371.82     67.68 o 
 -38   6   1      363.72      375.49     58.78 o 
 -36   6   1        0.71       50.13     23.46 o 
 -34   6   1      529.86      465.83     44.64 o 
 -32   6   1      101.57      120.85     26.57 o 
 -30   6   1      165.89      162.23     26.79 o 
 -28   6   1      175.08      137.74     37.07 o 
 -26   6   1      644.05      580.37     34.54 o 
 -24   6   1     1297.88     1245.38     37.56 o 
 -22   6   1        1.97        7.48     10.26 o 
 -20   6   1     1215.96     1281.94     30.35 o 
 -18   6   1       41.36       41.91      8.47 o 
 -16   6   1       93.26       77.81      8.45 o 
 -14   6   1      694.44      588.51     15.05 o 
 -12   6   1     4977.64     5221.63     49.85 o 
 -10   6   1       36.83       36.33      6.17 o 
  -8   6   1    16191.52    17506.66    130.58 o 
  -6   6   1     2810.98     2886.02     29.19 o 
  -4   6   1       34.04       47.22      5.20 o 
  -2   6   1     3306.23     3440.92     35.23 o 
   0   6   1      381.45      399.20     10.79 o 
   2   6   1      206.03      197.53      9.19 o 
   4   6   1      209.87      224.71      8.39 o 
   6   6   1      901.91      766.73     14.52 o 
   8   6   1     1868.10     1767.29     22.47 o 
  10   6   1      595.14      634.62     14.66 o 
  12   6   1      358.59      395.67     12.67 o 
  14   6   1        1.14       -3.78      6.24 o 
  16   6   1        4.67        6.06      6.98 o 
  18   6   1     1147.68     1225.43     24.05 o 
  20   6   1     2593.60     2569.45     58.14 o 
  22   6   1      664.25      708.33     31.33 o 
  24   6   1      123.42      131.91     19.13 o 
  26   6   1       75.31       62.74     20.38 o 
  28   6   1      335.01      389.10     34.18 o 
  30   6   1      169.93      250.97     45.45 o 
  32   6   1      278.65      331.39     40.08 o 
  34   6   1       71.96      123.95     52.88 o 
  36   6   1       18.38      115.92     53.74 o 
  38   6   1      200.72      303.40     49.93 o 
 -39   7   1      161.05      258.43     97.26 o 
 -37   7   1        1.55       61.89     48.56 o 
 -35   7   1        0.34       11.86     28.90 o 
 -33   7   1       19.68       52.10     24.28 o 
 -31   7   1        0.62        4.92     22.99 o 
 -29   7   1       11.47        0.24     17.38 o 
 -27   7   1      179.35      113.80     30.09 o 
 -25   7   1      456.53      464.00     32.67 o 
 -23   7   1       97.59      121.84     19.91 o 
 -21   7   1     2092.01     1922.41     38.91 o 
 -19   7   1      902.39      856.89     23.60 o 
 -17   7   1     1830.38     1883.69     30.30 o 
 -15   7   1      508.76      591.46     16.79 o 
 -13   7   1     6041.64     6291.30     59.14 o 
 -11   7   1     1630.34     1898.23     25.94 o 
  -9   7   1      277.27      308.66     10.39 o 
  -7   7   1      880.88      815.98     14.98 o 
  -5   7   1        4.39       -4.47      4.47 o 
  -3   7   1     1091.26     1040.01     18.01 o 
  -1   7   1      478.54      455.14     13.02 o 
   1   7   1      918.56      981.72     17.63 o 
   3   7   1       76.40      135.00      8.43 o 
   5   7   1       93.73       96.87      6.93 o 
   7   7   1    15901.08    17431.65    137.43 o 
   9   7   1        9.28        2.16      5.32 o 
  11   7   1     1495.08     1345.35     21.93 o 
  13   7   1      626.91      620.68     15.97 o 
  15   7   1      347.76      332.03     13.36 o 
  17   7   1      202.46      139.28     10.73 o 
  19   7   1      929.17      893.16     30.78 o 
  21   7   1      965.91      873.53     31.52 o 
  23   7   1      937.15      967.41     33.72 o 
  25   7   1      579.18      544.27     44.58 o 
  27   7   1      168.71      157.80     24.84 o 
  29   7   1      671.88      665.70     63.70 o 
  31   7   1        1.21       55.48     45.40 o 
  33   7   1       78.87      164.86     33.45 o 
  35   7   1      177.95      237.89     38.54 o 
  37   7   1      118.72      218.35     73.71 o 
 -38   8   1       52.66      111.72     87.66 o 
 -36   8   1      276.27      347.55     53.10 o 
 -34   8   1        3.26       21.97     30.88 o 
 -32   8   1        6.60       13.30     21.36 o 
 -30   8   1      347.59      287.14     30.82 o 
 -28   8   1        0.25       22.47     19.67 o 
 -26   8   1      168.56      185.61     25.49 o 
 -24   8   1      322.48      362.01     29.61 o 
 -22   8   1     1879.71     1980.84     50.78 o 
 -20   8   1      222.31      213.77     17.32 o 
 -18   8   1      118.90      144.43     12.81 o 
 -16   8   1      638.43      737.63     21.43 o 
 -14   8   1     2564.66     2725.55     36.64 o 
 -12   8   1      769.48      762.47     17.10 o 
 -10   8   1      735.96      863.86     16.96 o 
  -8   8   1      278.84      306.97     10.75 o 
  -6   8   1      321.52      337.24     10.55 o 
  -4   8   1     2476.54     2431.08     30.83 o 
  -2   8   1     5700.58     6349.97     54.88 o 
   0   8   1     4305.90     4585.88     54.60 o 
   2   8   1    13877.91    15347.94    123.05 o 
   4   8   1       73.13       11.00      6.97 o 
   6   8   1     3428.50     3975.78     40.80 o 
   8   8   1      296.27      297.48     11.20 o 
  10   8   1      171.58      183.52      9.44 o 
  12   8   1      377.94      384.07     13.33 o 
  14   8   1      817.24      839.44     18.61 o 
  16   8   1       71.78       69.74     10.37 o 
  18   8   1     1016.97     1113.16     42.82 o 
  20   8   1        8.53        0.75     11.69 o 
  22   8   1      583.17      636.20     28.86 o 
  24   8   1       42.72       52.81     16.18 o 
  26   8   1       66.11       83.39     22.05 o 
  28   8   1      208.02      286.98     49.87 o 
  30   8   1        6.58       40.04     25.34 o 
  32   8   1       94.81      142.35     43.99 o 
  34   8   1        7.55       77.35     28.92 o 
  36   8   1        9.29      134.85     37.55 o 
 -37   9   1      486.18      561.46     95.01 o 
 -35   9   1        3.08       72.75     34.37 o 
 -33   9   1       80.11      122.63     35.67 o 
 -31   9   1       30.53       82.44     32.44 o 
 -29   9   1       47.19       62.75     22.06 o 
 -27   9   1      167.86      175.18     25.62 o 
 -25   9   1     2583.73     2453.14     68.60 o 
 -23   9   1      220.59      225.52     25.25 o 
 -21   9   1        4.88       -3.51     12.66 o 
 -19   9   1       85.49       70.86     14.56 o 
 -17   9   1     2751.42     2680.65     45.47 o 
 -15   9   1      774.43      781.45     22.00 o 
 -13   9   1       45.77       61.26      8.89 o 
 -11   9   1      235.27      262.23     11.80 o 
  -9   9   1     3480.16     3753.69     40.24 o 
  -7   9   1       38.67       21.59      6.13 o 
  -5   9   1      170.87      220.47      9.09 o 
  -3   9   1     1668.41     1895.33     25.30 o 
  -1   9   1      704.78      679.05     17.52 o 
   1   9   1     1084.72     1154.56     21.62 o 
   3   9   1     4125.52     4349.80     50.21 o 
   5   9   1     1196.68     1259.24     21.65 o 
   7   9   1       35.03       10.35      5.84 o 
   9   9   1      545.10      572.43     15.40 o 
  11   9   1     3527.16     3727.27     42.70 o 
  13   9   1      559.59      555.44     18.11 o 
  15   9   1      397.47      432.74     20.07 o 
  17   9   1     1042.30     1093.91     30.80 o 
  19   9   1     5370.21     5243.46     82.79 o 
  21   9   1       32.90       56.16     14.71 o 
  23   9   1      627.82      634.82     34.31 o 
  25   9   1       41.82       19.17     28.96 o 
  27   9   1      109.29      123.89     28.25 o 
  29   9   1      248.53      247.26     48.27 o 
  31   9   1      360.48      510.94    132.75 o 
  33   9   1        1.85       76.81     63.84 o 
  35   9   1       19.67       89.32     38.47 o 
 -36  10   1       96.62       55.12     39.48 o 
 -34  10   1      173.50      258.17     49.26 o 
 -32  10   1       28.52       42.06     33.82 o 
 -30  10   1      437.18      517.93     78.20 o 
 -28  10   1        0.05       43.99     34.24 o 
 -26  10   1      663.02      705.32     51.48 o 
 -24  10   1      849.65      808.81     40.40 o 
 -22  10   1     2489.08     2396.96     65.22 o 
 -20  10   1      801.68      891.61     38.49 o 
 -18  10   1      623.71      642.82     33.20 o 
 -16  10   1     1599.96     1555.86     33.81 o 
 -14  10   1        7.01        1.88      8.25 o 
 -12  10   1      206.79      203.67     12.54 o 
 -10  10   1      348.51      406.46     14.71 o 
  -8  10   1      592.04      678.99     16.41 o 
  -6  10   1       17.57       46.37      6.39 o 
  -4  10   1       39.76       16.13      6.17 o 
  -2  10   1       44.80       42.24      7.32 o 
   0  10   1        1.38       -6.03      6.03 o 
   2  10   1        0.01        6.25      6.89 o 
   4  10   1      542.89      528.49     16.28 o 
   6  10   1     2577.88     2785.21     48.05 o 
   8  10   1      855.27      845.48     28.56 o 
  10  10   1      720.93      687.83     19.31 o 
  12  10   1      546.08      593.93     26.73 o 
  14  10   1      339.22      362.12     20.55 o 
  16  10   1       83.30       78.34     13.14 o 
  18  10   1     2331.69     2365.89     48.41 o 
  20  10   1      135.06      150.30     22.92 o 
  22  10   1      237.48      207.11     26.63 o 
  24  10   1      542.90      638.04     53.02 o 
  26  10   1      535.74      703.15     49.11 o 
  28  10   1       50.55       73.44     26.18 o 
  30  10   1       79.60      151.65     30.78 o 
  32  10   1       87.93      203.74    169.10 o 
  34  10   1       94.42       66.12     58.85 o 
 -35  11   1        6.83       -0.52     51.34 o 
 -33  11   1       90.84       83.91     38.97 o 
 -31  11   1        4.62      125.06     41.16 o 
 -29  11   1       12.37       63.96     38.71 o 
 -27  11   1       20.01       17.19     19.24 o 
 -25  11   1        6.80       20.68     30.29 o 
 -23  11   1      336.07      414.24     31.70 o 
 -21  11   1      170.02      162.23     20.75 o 
 -19  11   1      306.52      269.96     23.16 o 
 -17  11   1      835.81      903.96     30.73 o 
 -15  11   1      264.18      297.25     20.79 o 
 -13  11   1      400.61      402.04     26.33 o 
 -11  11   1       12.11       16.13     11.60 o 
  -9  11   1       22.38       32.03      9.33 o 
  -7  11   1      382.67      402.19     18.74 o 
  -5  11   1       19.16       17.18      8.59 o 
  -3  11   1       67.16       69.41     10.60 o 
  -1  11   1        0.00       -8.51      8.51 o 
   1  11   1        0.25       -7.87      7.87 o 
   3  11   1      152.33      143.46     12.78 o 
   5  11   1     2127.09     2193.64     39.43 o 
   7  11   1      269.59      254.88     18.44 o 
   9  11   1     1520.60     1640.08     38.60 o 
  11  11   1      242.55      293.91     19.87 o 
  13  11   1     3051.60     3203.25     65.07 o 
  15  11   1      319.56      401.34     25.86 o 
  17  11   1       14.72        8.60     12.28 o 
  19  11   1      144.51      125.36     17.83 o 
  21  11   1      502.45      544.73     35.38 o 
  23  11   1       38.84      101.41     34.84 o 
  25  11   1        7.71      -34.15     40.62 o 
  27  11   1        2.33      188.93    107.91 o 
  29  11   1      107.47      230.46    144.36 o 
  31  11   1        1.21        5.75     52.05 o 
  33  11   1      200.44      343.44    145.29 o 
 -34  12   1        8.41      -30.28     40.93 o 
 -32  12   1        6.25       47.28     35.04 o 
 -30  12   1       73.08       30.28     47.43 o 
 -28  12   1      118.93       90.87     32.28 o 
 -26  12   1      332.39      265.80     40.94 o 
 -24  12   1      247.14      232.73     35.64 o 
 -22  12   1      195.95      199.38     34.00 o 
 -20  12   1       13.56      -19.16     19.60 o 
 -18  12   1      253.64      235.51     32.70 o 
 -16  12   1      490.03      525.83     40.79 o 
 -14  12   1      163.02      147.08     19.57 o 
 -12  12   1        2.51      -11.51     12.19 o 
 -10  12   1      738.32      830.72     32.86 o 
  -8  12   1       20.03        2.90     11.70 o 
  -6  12   1       56.16       41.14     13.41 o 
  -4  12   1      114.57      171.04     19.78 o 
  -2  12   1        2.36        0.13     16.82 o 
   0  12   1        8.05        0.84     12.74 o 
   2  12   1       34.65       -6.94     16.60 o 
   4  12   1     2571.91     2661.27     63.80 o 
   6  12   1     1845.58     1869.65     63.10 o 
   8  12   1     1229.20     1189.00     42.68 o 
  10  12   1      405.37      371.53     24.83 o 
  12  12   1      175.84      179.56     19.81 o 
  14  12   1       23.89        7.82     12.69 o 
  16  12   1      823.35      818.18     39.11 o 
  18  12   1      320.22      265.90     44.01 o 
  20  12   1      169.82      216.07     33.34 o 
  22  12   1        4.74       13.52     21.09 o 
  24  12   1      456.16      748.60    194.63 o 
  26  12   1       28.36       25.60     49.03 o 
  28  12   1      197.89       84.98     56.59 o 
  30  12   1      115.48       12.77     51.60 o 
  32  12   1        0.35      -43.09     50.51 o 
 -33  13   1       91.76       44.65     52.81 o 
 -31  13   1       76.72       65.51     33.98 o 
 -29  13   1        4.74        9.95     26.73 o 
 -27  13   1        2.82       32.81     26.83 o 
 -25  13   1       38.56       61.82     27.97 o 
 -23  13   1       62.14       71.47     28.03 o 
 -21  13   1      206.15      250.95     35.87 o 
 -19  13   1        4.07        2.24     32.49 o 
 -17  13   1      148.11      143.92     29.37 o 
 -15  13   1        7.95       15.48     20.08 o 
 -13  13   1      210.57      207.49     31.55 o 
 -11  13   1      185.99      124.53     22.39 o 
  -9  13   1       12.10        5.68     12.20 o 
  -7  13   1      245.60      170.85     19.65 o 
  -5  13   1      738.97      773.79     42.45 o 
  -3  13   1      100.96       67.29     18.21 o 
  -1  13   1      652.29      542.54     37.43 o 
   1  13   1       75.91       73.64     20.96 o 
   3  13   1      346.86      266.88     25.05 o 
   5  13   1     1225.84     1119.69     43.15 o 
   7  13   1      269.87      160.45     21.65 o 
   9  13   1       10.92       37.31     15.28 o 
  11  13   1        0.19        0.66     13.23 o 
  13  13   1       47.60       31.07     15.28 o 
  15  13   1      200.14      127.85     33.30 o 
  17  13   1      578.37      685.02     75.29 o 
  19  13   1       62.97       59.31     22.12 o 
  21  13   1      120.87      129.66     27.92 o 
  23  13   1        9.39       20.73     49.44 o 
  25  13   1      226.30      337.20     76.23 o 
  27  13   1      188.04      126.02     62.48 o 
  29  13   1       11.89       21.87     50.97 o 
  31  13   1        4.19       69.04     59.51 o 
 -30  14   1       15.61        3.65     30.65 o 
 -28  14   1        0.99       -9.61     25.25 o 
 -26  14   1       24.77       18.11     26.62 o 
 -24  14   1        6.15       22.30     24.75 o 
 -22  14   1       13.62        2.13     22.82 o 
 -20  14   1       79.90       68.36     26.27 o 
 -18  14   1       48.89       63.74     25.79 o 
 -16  14   1      164.58      185.61     30.88 o 
 -14  14   1      120.24      146.86     29.72 o 
 -12  14   1       22.48      -16.90     16.90 o 
 -10  14   1       13.88        1.40     16.78 o 
  -8  14   1       17.11       -2.95     17.82 o 
  -6  14   1      137.09      116.05     25.85 o 
  -4  14   1       45.94       27.46     22.19 o 
  -2  14   1      148.78       87.52     22.72 o 
   0  14   1        0.58      -12.26     12.26 o 
   2  14   1       19.63       22.78     16.94 o 
   4  14   1     1185.10      952.47     41.31 o 
   6  14   1      400.95      275.37     32.41 o 
   8  14   1      212.17      182.60     28.72 o 
  10  14   1        7.57       20.83     19.54 o 
  12  14   1       72.64      113.81     33.37 o 
  14  14   1      616.75      585.42     41.93 o 
  16  14   1       23.51       32.10     19.58 o 
  18  14   1       34.64       41.36     19.35 o 
  20  14   1       36.90       17.39     27.91 o 
  22  14   1        1.28        8.02     44.77 o 
  24  14   1       26.26       58.90     55.26 o 
  26  14   1       62.89      -17.31     49.82 o 
  28  14   1       13.70       15.61     44.71 o 
  30  14   1       89.80       89.82     62.08 o 
 -29  15   1        1.88      -41.89     41.89 o 
 -27  15   1        1.88       -3.59     27.06 o 
 -25  15   1       82.42      106.32     31.88 o 
 -23  15   1      101.34      117.98     32.27 o 
 -21  15   1        4.91        4.36     23.38 o 
 -19  15   1        0.70      -20.13     20.13 o 
 -17  15   1        0.88        1.69     21.86 o 
 -15  15   1       45.78       30.35     24.04 o 
 -13  15   1        2.92        5.21     20.44 o 
 -11  15   1      164.83      135.41     29.57 o 
  -9  15   1      501.32      412.09     48.46 o 
  -7  15   1       11.95      -16.33     24.30 o 
  -5  15   1      165.75      169.78     37.10 o 
  -3  15   1       30.27       10.61     22.71 o 
  -1  15   1      149.78      130.63     27.59 o 
   1  15   1      162.26       47.48     24.39 o 
   3  15   1      188.19      131.66     27.32 o 
   5  15   1       60.46       25.26     19.99 o 
   7  15   1      247.50      198.22     45.56 o 
   9  15   1      374.79      442.95     93.65 o 
  11  15   1       11.46       -0.20     25.61 o 
  13  15   1       95.88       88.68     53.23 o 
  15  15   1        0.02       -9.48     21.39 o 
  17  15   1       43.71       19.09     23.95 o 
  19  15   1        9.30      -15.40     40.98 o 
  21  15   1       59.68       53.78     48.13 o 
  23  15   1       17.05       22.77     48.63 o 
  25  15   1       54.73      105.96     59.50 o 
  27  15   1      154.82      152.18     64.89 o 
 -26  16   1       68.61       53.15     29.70 o 
 -24  16   1      192.50      164.30     34.74 o 
 -22  16   1        0.25      -10.05     23.46 o 
 -20  16   1       29.33       71.61     30.56 o 
 -18  16   1       36.56       33.91     38.75 o 
 -16  16   1        0.56      -16.29     21.38 o 
 -14  16   1       40.77       28.91     24.63 o 
 -12  16   1        0.66        3.38     28.78 o 
 -10  16   1       89.96      121.26     35.42 o 
  -8  16   1       10.17       32.54     29.00 o 
  -6  16   1      125.46       50.67     32.14 o 
  -4  16   1       34.81       25.91     28.38 o 
  -2  16   1      111.46      127.14     36.56 o 
   0  16   1       30.90       41.67     30.05 o 
   2  16   1        0.08      -19.12     24.19 o 
   4  16   1      393.58      312.90     68.57 o 
   6  16   1        6.43       14.56     26.43 o 
   8  16   1      123.49       24.71     32.72 o 
  10  16   1       27.15       19.48     28.16 o 
  12  16   1        1.17       -2.68     24.89 o 
  14  16   1      146.76      224.48     42.55 o 
  16  16   1       13.49       27.50     30.48 o 
  18  16   1       18.27       81.73     52.07 o 
  20  16   1        2.73      -12.54     43.82 o 
  22  16   1        1.10       30.06     48.57 o 
  24  16   1        2.70      -39.35     39.35 o 
  26  16   1        2.08       32.60     50.86 o 
 -25  17   1        1.43       -6.35     26.15 o 
 -23  17   1        8.59       27.29     27.49 o 
 -21  17   1       17.23        9.99     24.30 o 
 -19  17   1      118.60      116.19     46.50 o 
 -17  17   1        0.22      -23.21     23.21 o 
 -15  17   1       13.22       69.55     33.66 o 
 -13  17   1        0.00      -10.85     27.63 o 
 -11  17   1       33.08       67.00     34.03 o 
  -9  17   1       37.81        5.58     25.63 o 
  -7  17   1        8.41      -12.78     25.55 o 
  -5  17   1       85.90       34.55     30.29 o 
  -3  17   1       17.57       -0.40     54.65 o 
  -1  17   1       85.08       85.96     54.74 o 
   1  17   1        0.01       10.14     24.76 o 
   3  17   1       24.02       29.24     28.45 o 
   5  17   1        0.47       14.72     28.93 o 
   7  17   1      157.36       53.86     35.47 o 
   9  17   1      126.74       89.40     35.01 o 
  11  17   1       76.31       15.56     30.67 o 
  13  17   1      286.37      253.59     47.68 o 
  15  17   1       33.43       55.65     34.23 o 
  17  17   1       65.77       28.77     48.56 o 
  19  17   1       21.20       28.86     49.36 o 
  21  17   1       76.47      122.68     57.91 o 
  23  17   1        2.45       20.66     51.91 o 
 -22  18   1        0.05       25.80     27.52 o 
 -20  18   1       15.72        3.45     25.18 o 
 -18  18   1        2.91       11.68     30.32 o 
 -16  18   1        2.93       15.82     31.09 o 
 -14  18   1       21.99        6.37     58.33 o 
 -12  18   1        9.33       11.13     31.51 o 
 -10  18   1       14.52      -11.81     28.41 o 
  -8  18   1        8.90       66.44     31.94 o 
  -6  18   1        0.66       12.12     30.56 o 
  -4  18   1       19.54       -0.15     36.42 o 
  -2  18   1        1.41      -10.19     25.18 o 
   0  18   1       23.39       -9.57     26.74 o 
   2  18   1       27.33       13.46     28.05 o 
   4  18   1       88.57       45.00     32.00 o 
   6  18   1       38.48      -15.17     27.50 o 
   8  18   1       49.02       73.72     34.29 o 
  10  18   1       99.93      159.89     40.60 o 
  12  18   1       20.49       44.08     54.70 o 
  14  18   1      147.42      207.48     45.34 o 
  16  18   1       27.78       90.03     55.68 o 
  18  18   1       78.63       44.62     51.36 o 
  20  18   1        0.13      -29.85     29.85 o 
 -19  19   1        1.29        2.81     29.80 o 
 -17  19   1        0.73       -3.17     31.94 o 
 -15  19   1       11.57      -28.75     28.75 o 
 -13  19   1        1.80      -12.84     30.46 o 
 -11  19   1        0.26       31.40     41.31 o 
  -9  19   1       34.40       47.75     33.29 o 
  -7  19   1        4.78        3.39     29.91 o 
  -5  19   1        0.90       22.04     30.81 o 
  -3  19   1        4.98       11.89     29.28 o 
  -1  19   1       11.18       -5.32     28.08 o 
   1  19   1        5.30        6.40     30.34 o 
   3  19   1       59.63       27.05     30.32 o 
   5  19   1        2.38       23.35     33.78 o 
   7  19   1        2.57       21.41     46.54 o 
   9  19   1       40.62       12.65     30.91 o 
  11  19   1       15.01       63.31     33.95 o 
  13  19   1       34.55        3.85     45.41 o 
  15  19   1        5.85       30.46     47.69 o 
  17  19   1        0.95       89.18     52.71 o 
 -14  20   1        0.94       28.10     53.19 o 
 -12  20   1        4.09      -14.94     28.37 o 
 -10  20   1        2.43       80.03     51.40 o 
  -8  20   1        1.71       13.58     32.55 o 
  -6  20   1       12.37       82.30     32.71 o 
  -4  20   1       12.49       37.33     30.46 o 
  -2  20   1        0.88        7.07     28.60 o 
   0  20   1        1.61       27.23     29.67 o 
   2  20   1       42.13      128.41     38.41 o 
   4  20   1       56.33       86.25     34.90 o 
   6  20   1        0.65       20.71     30.35 o 
   8  20   1        7.05       14.87     30.25 o 
  10  20   1       54.34       54.10     33.17 o 
  12  20   1       17.27       76.92     48.22 o 
  -7  21   1       14.70       13.27     33.30 o 
  -5  21   1        0.01        5.98     29.70 o 
  -3  21   1       19.23       14.71     31.20 o 
  -1  21   1       12.67       19.22     31.65 o 
   1  21   1        0.14       76.71     36.93 o 
   3  21   1       78.60       99.72     71.02 o 
   5  21   1        1.33       25.07     33.58 o 
   7  21   1       48.71       54.61     51.55 o 
 -40   0   2      731.38      792.53    129.76 o 
 -38   0   2      826.18      980.03    155.81 o 
 -36   0   2      226.22      181.99     51.16 o 
 -34   0   2       47.45       64.00     32.19 o 
 -32   0   2      106.26       53.31     31.22 o 
 -30   0   2      392.34      360.98     46.06 o 
 -28   0   2     7313.61     6056.32    135.33 o 
 -26   0   2      135.56      117.82     23.65 o 
 -24   0   2      291.00      241.40     26.31 o 
 -22   0   2      155.97      129.71     14.39 o 
 -20   0   2    20257.11    19764.26    215.16 o 
 -18   0   2     6604.09     5780.09     77.96 o 
 -16   0   2     1032.04     1073.39     26.49 o 
 -14   0   2    42882.49    43635.00    430.87 o 
 -12   0   2     3844.21     3935.01     52.47 o 
 -10   0   2     1532.27     1342.58     24.53 o 
  -8   0   2    88973.16    82443.52    790.89 o 
  -6   0   2   250222.16   232902.77   2511.70 o 
  -4   0   2    19762.97    18074.96    179.32 o 
  -2   0   2    10613.02    10595.61    143.47 o 
   0   0   2      771.44      568.36     10.67 o 
   2   0   2    21614.54    20465.66    205.49 o 
   4   0   2    58314.97    57345.64    608.20 o 
   6   0   2    12747.39    12158.72    127.03 o 
   8   0   2     9713.19     9918.41    112.34 o 
  10   0   2     1495.98     1397.20     27.40 o 
  12   0   2     1040.73      948.94     23.81 o 
  14   0   2     7258.74     7075.33     89.06 o 
  16   0   2     1239.32     1235.28     30.91 o 
  18   0   2     3709.04     3254.00     55.84 o 
  20   0   2     5216.11     4701.48     73.64 o 
  22   0   2     1910.55     1800.02     47.62 o 
  24   0   2     6434.90     5519.73    124.41 o 
  26   0   2      915.39      927.79     60.21 o 
  28   0   2       14.23       61.06     30.40 o 
  30   0   2      176.74      181.08     38.18 o 
  32   0   2      618.98      805.37     64.42 o 
  34   0   2      143.84      239.00     69.52 o 
  36   0   2      435.26      611.54     96.22 o 
  38   0   2       56.96      270.23     74.21 o 
 -41   1   2      205.58      369.20     70.39 o 
 -39   1   2       57.83       79.22     33.18 o 
 -37   1   2        5.36       16.47     23.06 o 
 -35   1   2      425.93      405.48     40.63 o 
 -33   1   2      200.86      210.66     29.89 o 
 -31   1   2      813.39      762.46     48.99 o 
 -29   1   2       44.30       31.15     16.06 o 
 -27   1   2      196.78      162.25     16.43 o 
 -25   1   2      316.85      261.34     19.89 o 
 -23   1   2      258.36      258.60     18.69 o 
 -21   1   2       31.72       12.08      6.98 o 
 -19   1   2      555.28      531.56     14.93 o 
 -17   1   2      404.97      357.33     11.35 o 
 -15   1   2    11835.83    12356.27     97.12 o 
 -13   1   2      818.08      759.07     15.59 o 
 -11   1   2      150.76      124.42      8.34 o 
  -9   1   2     6195.10     5443.48     44.98 o 
  -7   1   2        0.08       -3.80      3.80 o 
  -5   1   2    29184.74    27267.42    202.86 o 
  -3   1   2    78734.34    77188.13    801.09 o 
  -1   1   2     5076.60     4778.74     46.93 o 
   1   1   2     1639.20     1367.08     13.84 o 
   3   1   2     2415.63     2328.17     27.83 o 
   5   1   2    16964.13    15597.09    123.20 o 
   7   1   2    26120.40    25425.71    179.35 o 
   9   1   2        7.99       -2.72      4.85 o 
  11   1   2     6602.80     6878.30     58.67 o 
  13   1   2      912.02      936.55     17.40 o 
  15   1   2     3235.23     3001.12     36.13 o 
  17   1   2     2554.51     2399.23     32.21 o 
  19   1   2     1642.86     1557.63     26.63 o 
  21   1   2        1.40        5.94      7.77 o 
  23   1   2       38.83       47.74     13.95 o 
  25   1   2      421.62      316.05     28.98 o 
  27   1   2      192.58      205.48     26.57 o 
  29   1   2     2014.61     1690.77     57.95 o 
  31   1   2      406.24      364.43     33.60 o 
  33   1   2       28.16       87.52     29.20 o 
  35   1   2      191.59      375.78     56.07 o 
  37   1   2      231.41      518.29     64.21 o 
  39   1   2       12.39      130.69     58.19 o 
 -40   2   2       73.26       88.05     28.76 o 
 -38   2   2       12.52       62.85     25.82 o 
 -36   2   2       50.77       88.44     26.50 o 
 -34   2   2      172.97      238.92     38.80 o 
 -32   2   2     1114.50     1020.44     48.78 o 
 -30   2   2      307.86      223.42     34.39 o 
 -28   2   2      330.28      324.63     23.46 o 
 -26   2   2      529.55      491.05     30.06 o 
 -24   2   2      262.90      215.79     18.37 o 
 -22   2   2      493.28      538.79     22.13 o 
 -20   2   2        7.18        6.89      6.82 o 
 -18   2   2        2.64        6.68      5.85 o 
 -16   2   2      978.60     1035.14     18.49 o 
 -14   2   2     4658.15     4596.68     43.67 o 
 -12   2   2    14525.43    14501.17    108.87 o 
 -10   2   2       74.65       67.49      5.78 o 
  -8   2   2     1623.90     1453.37     17.27 o 
  -6   2   2    20783.77    19012.81    177.58 o 
  -4   2   2    14340.71    14272.21    179.87 o 
  -2   2   2     2413.44     2303.90     31.08 o 
   0   2   2     2867.53     2844.74     30.40 o 
   2   2   2    56812.05    54587.51    375.28 o 
   4   2   2    26769.91    25190.93    184.11 o 
   6   2   2    19049.48    18295.99    131.46 o 
   8   2   2     1553.12     1591.99     20.06 o 
  10   2   2    24250.86    25169.83    180.91 o 
  12   2   2     2833.01     2827.54     30.49 o 
  14   2   2      750.27      909.11     17.46 o 
  16   2   2       49.41       47.78      7.71 o 
  18   2   2     6469.87     6242.29     61.46 o 
  20   2   2      288.83      268.76     13.47 o 
  22   2   2      422.06      371.64     25.29 o 
  24   2   2      390.77      387.77     26.87 o 
  26   2   2      231.80      196.53     25.57 o 
  28   2   2      314.86      317.99     30.36 o 
  30   2   2     1706.83     1592.15     56.82 o 
  32   2   2      201.32      287.67     42.94 o 
  34   2   2       48.88      123.65     49.91 o 
  36   2   2       18.95      107.33     39.11 o 
  38   2   2       43.42      227.91     46.52 o 
 -41   3   2      809.56      800.04     55.19 o 
 -39   3   2      147.37      122.64     45.95 o 
 -37   3   2       18.75       70.07     25.22 o 
 -35   3   2      352.32      418.49     40.61 o 
 -33   3   2       89.42       98.36     24.52 o 
 -31   3   2       61.97       49.76     21.14 o 
 -29   3   2       96.35       72.05     18.22 o 
 -27   3   2      149.67       96.41     16.01 o 
 -25   3   2        0.20        6.12     11.09 o 
 -23   3   2      446.25      416.67     22.36 o 
 -21   3   2     2305.30     2466.86     37.31 o 
 -19   3   2      638.08      620.92     16.97 o 
 -17   3   2      259.41      291.84     11.29 o 
 -15   3   2      150.54      215.05      9.50 o 
 -13   3   2      710.98      928.87     16.38 o 
 -11   3   2     2889.96     2834.59     29.51 o 
  -9   3   2     9310.68     9123.85     70.92 o 
  -7   3   2      684.65      704.92     11.79 o 
  -5   3   2        0.07       -3.75      3.75 o 
  -3   3   2      200.22      222.53      6.72 o 
  -1   3   2        0.00       -3.81      3.81 o 
   1   3   2     4741.67     4637.54     38.31 o 
   3   3   2    30747.80    30119.93    263.42 o 
   5   3   2    16612.39    16842.28    117.01 o 
   7   3   2     2640.16     2963.65     30.90 o 
   9   3   2      793.69      824.88     15.10 o 
  11   3   2      112.53      146.78      8.44 o 
  13   3   2       55.74       91.40      7.85 o 
  15   3   2     1301.80     1241.21     21.84 o 
  17   3   2      282.79      245.82     11.63 o 
  19   3   2        1.32        1.99      7.16 o 
  21   3   2       54.48       55.32     11.92 o 
  23   3   2     4458.25     4145.01     78.99 o 
  25   3   2      881.40      853.39     36.68 o 
  27   3   2      110.26      134.92     25.25 o 
  29   3   2       35.19       60.02     26.77 o 
  31   3   2       77.77       75.76     27.22 o 
  33   3   2      753.54      792.44     54.82 o 
  35   3   2      274.89      346.33     77.63 o 
  37   3   2        1.22       96.52     37.52 o 
 -40   4   2        0.06       74.73     27.56 o 
 -38   4   2       37.20       33.21     41.43 o 
 -36   4   2        3.63       11.55     22.38 o 
 -34   4   2        0.65       -0.50     19.81 o 
 -32   4   2       23.39       34.44     20.97 o 
 -30   4   2        0.81       -2.06     18.34 o 
 -28   4   2       42.86       43.06     17.06 o 
 -26   4   2       62.93       55.93     14.31 o 
 -24   4   2     1285.06     1124.66     34.51 o 
 -22   4   2       43.71       28.45     11.59 o 
 -20   4   2     1235.02     1179.53     23.57 o 
 -18   4   2       31.11       18.00      6.86 o 
 -16   4   2       27.85       37.27      6.62 o 
 -14   4   2     1232.50     1282.67     20.19 o 
 -12   4   2      637.07      667.71     13.35 o 
 -10   4   2       27.62       13.24      4.97 o 
  -8   4   2       16.43       20.30      4.95 o 
  -6   4   2     5816.85     6232.52     59.26 o 
  -4   4   2     6642.50     6661.65     68.24 o 
  -2   4   2     2648.42     2478.82     26.64 o 
   0   4   2    16013.45    16111.66    125.89 o 
   2   4   2     7072.71     6790.22     52.57 o 
   4   4   2      440.80      362.74      9.04 o 
   6   4   2     6033.07     6121.83     51.28 o 
   8   4   2     4610.24     5008.22     47.21 o 
  10   4   2     8238.38     8091.67     67.98 o 
  12   4   2      453.11      601.53     16.52 o 
  14   4   2     5885.82     6236.21     58.70 o 
  16   4   2       15.24       18.17      7.28 o 
  18   4   2     2504.07     2331.04     38.09 o 
  20   4   2     1569.18     1668.03     34.45 o 
  22   4   2      637.75      618.46     28.53 o 
  24   4   2     2782.42     2813.83     64.01 o 
  26   4   2        5.92       25.91     18.94 o 
  28   4   2      270.27      331.22     37.36 o 
  30   4   2      101.90      108.63     29.34 o 
  32   4   2       83.32      103.64     33.67 o 
  34   4   2       31.23       96.94     40.08 o 
  36   4   2        0.35       67.50     56.04 o 
  38   4   2       40.92      267.89     48.14 o 
 -39   5   2       87.62      120.10     38.24 o 
 -37   5   2        8.77       32.82     25.22 o 
 -35   5   2      354.13      369.49     38.06 o 
 -33   5   2      716.76      647.79     44.20 o 
 -31   5   2        8.85       26.56     20.24 o 
 -29   5   2       64.20       33.28     19.60 o 
 -27   5   2       28.90       31.50     16.03 o 
 -25   5   2      407.36      333.35     22.31 o 
 -23   5   2     1629.31     1749.35     42.47 o 
 -21   5   2      517.58      482.59     20.07 o 
 -19   5   2      876.99      909.17     20.73 o 
 -17   5   2     1405.52     1167.50     22.34 o 
 -15   5   2     3657.97     3828.88     40.76 o 
 -13   5   2     2074.38     2249.33     27.80 o 
 -11   5   2        9.16       -1.19      4.97 o 
  -9   5   2    13400.03    14130.95    106.85 o 
  -7   5   2      785.01      876.10     14.57 o 
  -5   5   2     5331.75     5830.91     49.24 o 
  -3   5   2      865.41      802.06     16.93 o 
  -1   5   2     4829.56     5031.87     41.93 o 
   1   5   2     6880.17     6863.08     54.00 o 
   3   5   2     2325.66     2710.84     27.94 o 
   5   5   2     2161.53     2072.79     24.99 o 
   7   5   2     7075.66     7884.95     65.01 o 
   9   5   2     1109.20     1061.02     18.07 o 
  11   5   2     6054.99     6519.08     58.86 o 
  13   5   2      478.67      485.79     14.92 o 
  15   5   2      525.21      454.12     14.69 o 
  17   5   2       94.51       97.43      9.89 o 
  19   5   2     3223.42     3214.91     48.33 o 
  21   5   2     4645.79     4467.27     64.12 o 
  23   5   2        4.97       10.44     16.01 o 
  25   5   2      437.23      394.14     31.44 o 
  27   5   2        9.10       29.83     25.09 o 
  29   5   2       31.09       57.54     26.65 o 
  31   5   2     1679.28     1501.88     79.67 o 
  33   5   2     1148.90     1070.30     72.15 o 
  35   5   2      302.69      380.54     83.73 o 
  37   5   2      185.45      365.97     68.23 o 
 -40   6   2        8.85      101.40     38.04 o 
 -38   6   2      145.11      144.28     38.91 o 
 -36   6   2      177.53      235.93     34.38 o 
 -34   6   2        2.90        6.49     20.50 o 
 -32   6   2      238.41      214.09     30.22 o 
 -30   6   2      118.20      114.10     25.12 o 
 -28   6   2       59.20       83.35     22.58 o 
 -26   6   2     1008.74      899.96     39.27 o 
 -24   6   2      841.68      785.16     30.16 o 
 -22   6   2      784.71      805.85     29.14 o 
 -20   6   2       70.33       69.10     11.15 o 
 -18   6   2       25.17       30.22      7.65 o 
 -16   6   2      207.49      203.11     11.04 o 
 -14   6   2     3404.49     3570.13     39.10 o 
 -12   6   2     1150.59     1127.62     19.02 o 
 -10   6   2     1155.13     1247.65     19.26 o 
  -8   6   2       31.09       33.35      5.62 o 
  -6   6   2     9756.35    10219.11     97.98 o 
  -4   6   2     5446.55     6087.86     50.22 o 
  -2   6   2     2945.16     3243.20     34.34 o 
   0   6   2     3197.42     3522.88     42.69 o 
   2   6   2     2031.11     2156.48     25.54 o 
   4   6   2    12086.71    12258.89     94.75 o 
   6   6   2      618.15      597.03     12.86 o 
   8   6   2     1317.26     1281.68     19.05 o 
  10   6   2     2883.21     3112.39     33.50 o 
  12   6   2     2065.52     2125.30     29.80 o 
  14   6   2      390.48      334.67     13.13 o 
  16   6   2      397.43      349.24     14.91 o 
  18   6   2     5623.78     5375.42     66.90 o 
  20   6   2      613.32      571.27     27.46 o 
  22   6   2      555.56      488.59     29.12 o 
  24   6   2      197.39      209.78     23.40 o 
  26   6   2      163.51      192.27     32.42 o 
  28   6   2        1.69        4.64     24.15 o 
  30   6   2      150.59      180.29     33.27 o 
  32   6   2       96.76      138.68     48.63 o 
  34   6   2       33.06      195.27     49.10 o 
  36   6   2        0.57      111.79     61.88 o 
 -39   7   2       39.47       71.88     28.78 o 
 -37   7   2       54.79       97.71     42.13 o 
 -35   7   2      406.83      496.54     42.26 o 
 -33   7   2      342.30      337.31     35.35 o 
 -31   7   2        5.37        4.26     20.96 o 
 -29   7   2      253.14      283.74     42.84 o 
 -27   7   2       32.30       25.20     18.25 o 
 -25   7   2       14.56       16.18     17.11 o 
 -23   7   2       45.48       74.63     14.74 o 
 -21   7   2      278.65      270.61     19.63 o 
 -19   7   2      485.87      514.10     19.09 o 
 -17   7   2      495.42      489.57     17.21 o 
 -15   7   2      159.18      195.08     11.10 o 
 -13   7   2      354.10      405.74     12.91 o 
 -11   7   2      144.02      129.99      8.29 o 
  -9   7   2      433.19      590.04     13.73 o 
  -7   7   2     1097.21     1196.64     17.98 o 
  -5   7   2     1028.62     1010.43     16.04 o 
  -3   7   2     3387.93     3630.43     40.62 o 
  -1   7   2     2426.50     2444.57     28.60 o 
   1   7   2      537.62      548.89     16.88 o 
   3   7   2     1040.58     1153.50     18.04 o 
   5   7   2      492.99      572.18     13.50 o 
   7   7   2     3307.34     3390.26     34.87 o 
   9   7   2       63.42       46.46      6.60 o 
  11   7   2      979.03      948.65     18.14 o 
  13   7   2      629.21      590.58     15.54 o 
  15   7   2       93.57       83.12     10.49 o 
  17   7   2       50.52       31.41     10.06 o 
  19   7   2     3888.36     3752.81     60.88 o 
  21   7   2        0.30        6.36     12.19 o 
  23   7   2     1612.38     1581.56     47.63 o 
  25   7   2      140.16      245.73     33.95 o 
  27   7   2       40.07       39.51     25.16 o 
  29   7   2      202.97      245.51     45.90 o 
  31   7   2      246.53      337.94     40.02 o 
  33   7   2       55.54      148.15     79.21 o 
  35   7   2       29.38      127.84     38.64 o 
  37   7   2      319.46      327.90     87.03 o 
 -38   8   2      190.31      276.01     53.92 o 
 -36   8   2      521.88      555.21     50.80 o 
 -34   8   2        0.01       71.82     24.27 o 
 -32   8   2       88.53      150.56     27.71 o 
 -30   8   2      287.40      303.64     32.42 o 
 -28   8   2      798.20      768.93     49.27 o 
 -26   8   2     2653.07     2471.75     69.74 o 
 -24   8   2       55.94       55.20     20.01 o 
 -22   8   2     4741.08     4339.59     82.14 o 
 -20   8   2       15.09       18.22     11.59 o 
 -18   8   2      227.84      203.11     14.88 o 
 -16   8   2        3.81       -7.31      7.43 o 
 -14   8   2      331.31      397.37     14.45 o 
 -12   8   2      465.53      493.19     14.92 o 
 -10   8   2      444.51      432.43     12.57 o 
  -8   8   2     3647.22     3716.54     39.34 o 
  -6   8   2     2298.92     2522.60     28.76 o 
  -4   8   2     1180.05     1323.23     20.90 o 
  -2   8   2        3.44       -5.23      5.23 o 
   0   8   2     1869.14     1924.36     26.92 o 
   2   8   2     3947.30     4540.76     52.28 o 
   4   8   2      254.92      334.79     12.72 o 
   6   8   2      331.90      383.37     12.17 o 
   8   8   2       38.55       32.98      6.53 o 
  10   8   2     1175.51     1135.69     19.94 o 
  12   8   2       17.96       10.36      6.87 o 
  14   8   2       80.93       78.10     10.20 o 
  16   8   2      500.95      540.18     19.69 o 
  18   8   2     1235.92     1232.86     35.91 o 
  20   8   2     1944.19     1858.74     45.24 o 
  22   8   2      630.31      655.23     32.73 o 
  24   8   2        2.84       -2.85     22.94 o 
  26   8   2        5.73       53.30     25.49 o 
  28   8   2        6.30       32.83     26.76 o 
  30   8   2       42.72      118.41     29.79 o 
  32   8   2       25.43       74.41     29.57 o 
  34   8   2      168.82      261.42     73.71 o 
  36   8   2       29.79        6.31    136.82 o 
 -37   9   2      331.85      525.39     88.41 o 
 -35   9   2       15.81       45.73     30.95 o 
 -33   9   2      161.70      227.00     52.00 o 
 -31   9   2       78.31       84.69     24.87 o 
 -29   9   2       11.92       27.91     20.21 o 
 -27   9   2     2342.92     2083.49     74.80 o 
 -25   9   2      581.28      581.36     36.86 o 
 -23   9   2     1030.54     1059.14     44.27 o 
 -21   9   2      160.53      161.26     22.73 o 
 -19   9   2      199.40      183.96     18.48 o 
 -17   9   2     1184.33     1243.98     30.22 o 
 -15   9   2       77.75       66.70     10.26 o 
 -13   9   2     1988.71     2054.57     31.51 o 
 -11   9   2      528.62      572.85     15.88 o 
  -9   9   2        0.30        0.18      5.79 o 
  -7   9   2       24.17       28.62      6.36 o 
  -5   9   2      265.62      318.88     11.92 o 
  -3   9   2     1674.18     1773.12     24.63 o 
  -1   9   2       10.50       -2.44      5.96 o 
   1   9   2     1265.33     1158.40     22.93 o 
   3   9   2      190.99      172.44     10.30 o 
   5   9   2     1096.19     1239.82     20.49 o 
   7   9   2      102.43       72.51      8.19 o 
   9   9   2      293.43      253.47     11.49 o 
  11   9   2       17.93       29.67      7.83 o 
  13   9   2      202.56      159.70     13.03 o 
  15   9   2      481.57      498.87     20.29 o 
  17   9   2     4171.67     4192.92     64.75 o 
  19   9   2       83.99      147.75     16.55 o 
  21   9   2        0.36        7.78     18.51 o 
  23   9   2       38.10       82.70     30.85 o 
  25   9   2      149.02      167.98     56.35 o 
  27   9   2       13.99       35.71     24.76 o 
  29   9   2      116.13      141.86     37.27 o 
  31   9   2       34.28      194.15     42.12 o 
  33   9   2      194.79      340.71     86.22 o 
  35   9   2       11.95       26.84     68.50 o 
 -36  10   2        0.63       23.82     33.24 o 
 -34  10   2      202.97      227.07     33.23 o 
 -32  10   2       96.47       84.08     32.66 o 
 -30  10   2        9.63       46.28     21.09 o 
 -28  10   2       24.85       36.03     24.94 o 
 -26  10   2       52.00       71.91     24.83 o 
 -24  10   2       62.78       52.90     19.89 o 
 -22  10   2       42.71       51.85     19.13 o 
 -20  10   2      372.98      360.42     36.40 o 
 -18  10   2     1679.84     1714.68     51.22 o 
 -16  10   2        6.86        2.12      8.67 o 
 -14  10   2       18.47       26.06      8.79 o 
 -12  10   2     1219.60     1259.47     25.89 o 
 -10  10   2      257.25      285.16     13.40 o 
  -8  10   2      943.89     1075.71     25.02 o 
  -6  10   2      147.29      129.60     10.64 o 
  -4  10   2     1109.22     1253.06     23.05 o 
  -2  10   2      110.87       91.83      9.86 o 
   0  10   2        2.07       -2.26      7.02 o 
   2  10   2       15.11       10.69      7.48 o 
   4  10   2       43.97       61.91      8.67 o 
   6  10   2     1057.18     1177.12     25.09 o 
   8  10   2       19.84       26.98     11.02 o 
  10  10   2      127.93      126.17     12.31 o 
  12  10   2      345.04      364.50     19.54 o 
  14  10   2     1894.84     1935.83     52.94 o 
  16  10   2     5511.44     5727.44     91.59 o 
  18  10   2      455.44      495.07     23.25 o 
  20  10   2      188.86      264.98     30.35 o 
  22  10   2       90.68      100.83     25.67 o 
  24  10   2      170.80      263.35     81.79 o 
  26  10   2      601.03      474.55     78.18 o 
  28  10   2      148.51      244.66     45.50 o 
  30  10   2        1.60       -4.65    160.95 o 
  32  10   2       12.11      230.53     84.34 o 
  34  10   2       37.54      256.43    162.07 o 
 -35  11   2      448.18      423.85     59.64 o 
 -33  11   2      138.07      131.84     34.05 o 
 -31  11   2      193.73      216.75     36.94 o 
 -29  11   2        0.31      -12.98     22.71 o 
 -27  11   2       35.67       74.40     28.23 o 
 -25  11   2       79.78       67.47     26.46 o 
 -23  11   2      689.72      668.56     46.74 o 
 -21  11   2        0.65       22.17     20.89 o 
 -19  11   2     1989.24     2068.72     62.85 o 
 -17  11   2       48.32       44.06     18.40 o 
 -15  11   2        9.61       20.45     16.45 o 
 -13  11   2      702.51      786.32     27.25 o 
 -11  11   2      374.79      392.87     18.07 o 
  -9  11   2      363.32      432.14     18.27 o 
  -7  11   2        0.18       14.52      7.69 o 
  -5  11   2       92.86       86.21     10.42 o 
  -3  11   2        9.76       -7.89      7.89 o 
  -1  11   2      183.89      197.68     14.99 o 
   1  11   2      881.91      905.11     38.35 o 
   3  11   2      308.71      369.98     22.93 o 
   5  11   2       91.51       91.60     10.77 o 
   7  11   2      100.27       84.53     13.81 o 
   9  11   2        9.88        7.26     10.95 o 
  11  11   2      749.99      725.53     27.72 o 
  13  11   2      545.38      511.45     25.23 o 
  15  11   2     2083.46     2172.27     48.76 o 
  17  11   2     1721.72     1766.96     54.06 o 
  19  11   2       23.95       16.06     30.76 o 
  21  11   2      343.61      355.14     65.20 o 
  23  11   2      178.39      257.21     84.06 o 
  25  11   2      366.21      346.69     69.66 o 
  27  11   2     1283.63     1655.43    122.69 o 
  29  11   2       32.07       79.20     55.06 o 
  31  11   2       18.08       34.16     55.12 o 
  33  11   2        2.10      133.75     63.73 o 
 -34  12   2        5.48       38.13     36.94 o 
 -32  12   2        0.36       24.27     32.51 o 
 -30  12   2       27.76       58.31     35.32 o 
 -28  12   2       34.68       -4.71     27.58 o 
 -26  12   2      171.94      176.78     33.48 o 
 -24  12   2      201.95      167.99     32.96 o 
 -22  12   2       18.80       -4.13     22.54 o 
 -20  12   2        0.01      -11.19     21.23 o 
 -18  12   2       39.79        9.08     22.38 o 
 -16  12   2       20.31        4.67     18.83 o 
 -14  12   2      572.12      663.95     43.34 o 
 -12  12   2      250.48      296.98     32.13 o 
 -10  12   2      273.33      252.05     19.14 o 
  -8  12   2      270.95      249.58     19.34 o 
  -6  12   2     1165.91     1268.43     42.08 o 
  -4  12   2       52.79       14.45     12.42 o 
  -2  12   2       17.39      -11.33     11.33 o 
   0  12   2     1949.24     1911.80     57.52 o 
   2  12   2     1222.57     1162.81     54.31 o 
   4  12   2      354.78      285.09     24.12 o 
   6  12   2      303.85      352.67     32.11 o 
   8  12   2       21.92        0.58     13.24 o 
  10  12   2      309.10      267.24     22.66 o 
  12  12   2      321.27      368.77     22.81 o 
  14  12   2      145.94      151.96     21.02 o 
  16  12   2        1.00        8.65     16.88 o 
  18  12   2        7.69       92.58     72.75 o 
  20  12   2      364.59      478.84     62.36 o 
  22  12   2       40.63      102.62     56.87 o 
  24  12   2        0.00       -2.35     46.62 o 
  26  12   2       51.50      159.66     98.05 o 
  28  12   2       89.19       22.54     50.89 o 
  30  12   2       66.89      129.43     64.27 o 
  32  12   2       52.17        1.69     51.76 o 
 -33  13   2       14.28       64.83     29.20 o 
 -31  13   2        4.79        4.74     26.14 o 
 -29  13   2        2.00       31.00     27.54 o 
 -27  13   2      121.99      116.74     32.71 o 
 -25  13   2       42.15       76.50     29.17 o 
 -23  13   2       14.47       31.35     23.13 o 
 -21  13   2      303.01      268.91     37.75 o 
 -19  13   2      798.15      753.94     51.34 o 
 -17  13   2      166.28      179.47     33.39 o 
 -15  13   2      535.95      463.32     47.61 o 
 -13  13   2     1463.63     1329.64     58.03 o 
 -11  13   2       74.31       63.78     22.41 o 
  -9  13   2        0.16      -10.88     18.32 o 
  -7  13   2       42.83       27.30     16.22 o 
  -5  13   2        0.07        6.60     16.99 o 
  -3  13   2      119.53       54.98     24.84 o 
  -1  13   2        9.24       24.20     15.83 o 
   1  13   2      496.74      460.84     29.72 o 
   3  13   2      223.58      255.60     24.44 o 
   5  13   2        0.39        5.41     13.03 o 
   7  13   2       81.08       28.74     20.63 o 
   9  13   2      123.89      117.81     29.85 o 
  11  13   2      304.67      259.13     50.30 o 
  13  13   2       13.18       38.28     24.89 o 
  15  13   2       67.83       59.03     22.84 o 
  17  13   2      858.94      883.06     85.82 o 
  19  13   2        0.19      -36.64     36.64 o 
  21  13   2       70.79       73.49     50.26 o 
  23  13   2        3.37       21.35     47.81 o 
  25  13   2        0.83      -42.68     42.68 o 
  27  13   2       81.45      178.47     68.57 o 
  29  13   2       38.25       14.89     53.28 o 
 -30  14   2       33.58       30.40     29.74 o 
 -28  14   2       36.37       66.03     29.83 o 
 -26  14   2       72.53       29.47     28.43 o 
 -24  14   2      314.12      369.69     43.60 o 
 -22  14   2       15.30      -21.40     21.40 o 
 -20  14   2       57.58       76.53     27.43 o 
 -18  14   2      136.78      114.73     28.55 o 
 -16  14   2        0.71      -10.54     19.91 o 
 -14  14   2       41.98       29.64     22.55 o 
 -12  14   2        5.00       -9.67     20.41 o 
 -10  14   2        0.98       -6.49     18.83 o 
  -8  14   2       36.15        3.74     29.22 o 
  -6  14   2      117.45       88.99     59.93 o 
  -4  14   2       52.07       39.48     36.59 o 
  -2  14   2       79.98       53.68     21.28 o 
   0  14   2        6.36       -0.55     18.48 o 
   2  14   2        8.34        0.21     17.85 o 
   4  14   2      350.96      292.44     33.23 o 
   6  14   2      191.90      114.77     24.35 o 
   8  14   2      304.41       84.20     95.34 o 
  10  14   2      481.55      368.76     63.57 o 
  12  14   2      524.64      442.44     46.85 o 
  14  14   2       29.27       55.02     29.97 o 
  16  14   2      810.90      855.25     85.97 o 
  18  14   2       63.86       80.57     48.09 o 
  20  14   2       20.18       13.12     42.22 o 
  22  14   2        2.41      -37.96     37.96 o 
  24  14   2       57.00      -34.14     45.71 o 
  26  14   2        2.44      -25.17     47.39 o 
  28  14   2       32.01       62.63     58.01 o 
 -29  15   2        6.95       22.54     26.75 o 
 -27  15   2       47.43       13.46     26.61 o 
 -25  15   2       17.30       37.25     28.05 o 
 -23  15   2        3.07       22.61     26.88 o 
 -21  15   2       52.25      106.42     35.67 o 
 -19  15   2       49.78       26.23     24.22 o 
 -17  15   2       69.29       53.71     30.04 o 
 -15  15   2       15.46       26.91     23.92 o 
 -13  15   2       60.84      101.66     28.70 o 
 -11  15   2        0.19       -0.99     33.85 o 
  -9  15   2        6.55        5.93     26.92 o 
  -7  15   2      775.88      641.93     56.25 o 
  -5  15   2       23.29        5.38     28.33 o 
  -3  15   2        2.72        1.27     25.31 o 
  -1  15   2      116.67       71.82     39.75 o 
   1  15   2       20.53       -0.88     24.67 o 
   3  15   2       22.49       38.18     25.64 o 
   5  15   2      659.15      541.54     80.20 o 
   7  15   2        0.00        8.16     25.08 o 
   9  15   2       23.65       35.16     24.95 o 
  11  15   2      203.23      204.87     37.80 o 
  13  15   2      259.42      240.31     69.26 o 
  15  15   2       44.45        3.58     41.03 o 
  17  15   2      483.47      377.16     75.68 o 
  19  15   2        0.31       37.50     48.81 o 
  21  15   2       13.29       27.32     43.01 o 
  23  15   2        1.62       67.40     52.76 o 
  25  15   2       38.17       -1.21     49.06 o 
  27  15   2        0.39        5.71     53.60 o 
 -28  16   2        5.15        3.07     28.78 o 
 -26  16   2        1.70       -1.28     26.08 o 
 -24  16   2        4.03       47.62     28.90 o 
 -22  16   2       33.99       64.06     28.54 o 
 -20  16   2       12.97       26.80     33.35 o 
 -18  16   2       89.60       77.12     41.68 o 
 -16  16   2      158.54      109.27     29.61 o 
 -14  16   2       45.33       64.29     26.86 o 
 -12  16   2        0.72        5.88     21.83 o 
 -10  16   2       48.85       62.87     32.23 o 
  -8  16   2       63.16        8.30     27.29 o 
  -6  16   2       14.85       11.73     27.18 o 
  -4  16   2        0.17       16.26     26.97 o 
  -2  16   2      312.99      173.97     41.09 o 
   0  16   2      315.40      217.07     44.46 o 
   2  16   2       29.09       27.74     27.93 o 
   4  16   2        1.21       13.19     27.12 o 
   6  16   2       10.92      -21.72     22.25 o 
   8  16   2      214.33       87.53     34.00 o 
  10  16   2       77.46       23.83     20.98 o 
  12  16   2       54.75       73.64     43.12 o 
  14  16   2       45.67        7.18     44.20 o 
  16  16   2       49.83       25.77     45.50 o 
  18  16   2      156.05      155.74     57.46 o 
  20  16   2        1.26       22.49     49.42 o 
  22  16   2        2.95       -3.30     45.26 o 
  24  16   2        7.06       -3.54     45.02 o 
 -25  17   2       37.18       52.21     28.59 o 
 -23  17   2        2.36       12.30     26.43 o 
 -21  17   2       17.96       28.20     28.38 o 
 -19  17   2       20.09       10.61     25.34 o 
 -17  17   2        4.11        5.72     26.79 o 
 -15  17   2       25.02       36.32     28.04 o 
 -13  17   2        5.60       18.22     29.87 o 
 -11  17   2       10.89      -25.59     25.59 o 
  -9  17   2        0.33       15.23     28.87 o 
  -7  17   2       33.85       37.49     35.81 o 
  -5  17   2       39.97       37.55     29.48 o 
  -3  17   2       25.76        2.77     28.89 o 
  -1  17   2       12.58       39.66     29.65 o 
   1  17   2        0.17       35.70     29.26 o 
   3  17   2       84.03       72.63     34.50 o 
   5  17   2        9.94       28.61     28.75 o 
   7  17   2        2.32      -15.15     33.16 o 
   9  17   2        3.68       13.79     29.43 o 
  11  17   2      106.24       25.85     44.17 o 
  13  17   2        0.05       27.15     45.11 o 
  15  17   2        0.05       34.36     45.61 o 
  17  17   2      177.73      114.82     56.32 o 
  19  17   2       29.75       -3.46     49.48 o 
  21  17   2       36.02      116.50     58.97 o 
  23  17   2       27.36       41.04     49.31 o 
 -22  18   2       29.77        9.52     27.15 o 
 -20  18   2       27.69       22.57     26.51 o 
 -18  18   2        0.25      -11.14     24.01 o 
 -16  18   2       10.01      -16.55     27.98 o 
 -14  18   2       17.41       17.85     29.79 o 
 -12  18   2        1.05       36.97     31.22 o 
 -10  18   2        5.38       11.71     43.08 o 
  -8  18   2        0.15       14.26     30.13 o 
  -6  18   2      115.06       88.11     36.46 o 
  -4  18   2        0.11       42.94     32.58 o 
  -2  18   2       14.15       26.55     30.77 o 
   0  18   2        1.33       21.38     27.99 o 
   2  18   2        9.35       24.57     29.02 o 
   4  18   2        5.34       23.32     27.65 o 
   6  18   2        3.78       29.51     31.48 o 
   8  18   2       94.32       36.16     32.17 o 
  10  18   2       12.67       33.71     50.71 o 
  12  18   2       36.06        8.72     44.20 o 
  14  18   2       75.32       52.08     42.72 o 
  16  18   2        1.25       51.48     48.32 o 
  18  18   2        0.37       17.93     49.21 o 
  20  18   2       54.44       38.99     51.69 o 
 -19  19   2        1.85      -26.51     28.21 o 
 -17  19   2        1.87       34.04     33.52 o 
 -15  19   2        2.08      -12.90     47.96 o 
 -13  19   2       57.25       72.99     38.92 o 
 -11  19   2        8.49       21.40     32.34 o 
  -9  19   2        0.03       16.49     31.71 o 
  -7  19   2       74.80       83.36     37.13 o 
  -5  19   2       18.08       16.42     31.72 o 
  -3  19   2        9.85       38.29     33.14 o 
  -1  19   2       19.45       39.11     31.18 o 
   1  19   2        0.06      -26.26     26.50 o 
   3  19   2       10.26       -2.77     43.61 o 
   5  19   2       13.69       52.49     33.05 o 
   7  19   2      110.98       41.22     33.00 o 
   9  19   2        1.82       37.92     50.28 o 
  11  19   2      170.77       80.71     50.91 o 
  13  19   2       42.03      119.27     52.24 o 
  15  19   2      127.85       78.20     52.04 o 
 -14  20   2        9.51        9.11     48.88 o 
 -12  20   2        0.12        6.53     31.59 o 
 -10  20   2        1.54       -0.89     29.71 o 
  -8  20   2       13.06       18.76     30.90 o 
  -6  20   2        5.46       27.33     32.41 o 
  -4  20   2        0.69       36.58     31.02 o 
  -2  20   2        8.92       37.40     31.39 o 
   0  20   2        7.14       27.02     32.16 o 
   2  20   2       21.80       27.94     65.05 o 
   4  20   2       18.30       31.56     34.12 o 
   6  20   2        0.80      -36.58     36.58 o 
   8  20   2       39.52       63.57     47.54 o 
  10  20   2        0.27       70.37     50.87 o 
  12  20   2        4.99       61.45     44.52 o 
  -7  21   2       43.06       79.19     37.33 o 
  -5  21   2       17.16       14.61     32.63 o 
  -3  21   2        6.76        6.35     31.93 o 
  -1  21   2        0.84       13.34     31.87 o 
   1  21   2       39.11       36.53     34.68 o 
   3  21   2        8.82       17.69     35.84 o 
 -41   1   3      260.48      220.37     45.53 o 
 -39   1   3        3.83       37.18     25.32 o 
 -37   1   3        0.88       -6.55     21.04 o 
 -35   1   3      632.72      509.71     42.29 o 
 -33   1   3       58.09       57.19     22.64 o 
 -31   1   3      144.61      156.84     26.50 o 
 -29   1   3       11.57       17.26     17.52 o 
 -27   1   3       80.57       68.37     15.44 o 
 -25   1   3       72.15       61.93     13.76 o 
 -23   1   3       21.01       32.64     11.54 o 
 -21   1   3     1463.09     1455.09     27.23 o 
 -19   1   3       60.20       45.51      7.57 o 
 -17   1   3     1991.93     1933.58     26.12 o 
 -15   1   3      543.90      496.45     12.82 o 
 -13   1   3     1230.84     1164.72     17.71 o 
 -11   1   3     6660.30     6148.10     51.32 o 
  -9   1   3    47264.93    44932.45    308.92 o 
  -7   1   3    31332.18    30358.61    213.55 o 
  -5   1   3     1329.69     1328.50     17.07 o 
  -3   1   3     8410.11     7966.09     79.86 o 
  -1   1   3    12594.77    11654.02     86.73 o 
   1   1   3    20317.59    18933.10    125.56 o 
   3   1   3      558.01      475.10     10.31 o 
   5   1   3    13351.94    14096.84    108.44 o 
   7   1   3    15212.41    15493.19    114.44 o 
   9   1   3      650.59      617.73     12.97 o 
  11   1   3      294.90      302.32     11.78 o 
  13   1   3       69.51       53.83      7.08 o 
  15   1   3      149.10      115.63      9.07 o 
  17   1   3      910.62      890.79     19.65 o 
  19   1   3       65.34       65.68     12.06 o 
  21   1   3     7959.06     7350.36    104.19 o 
  23   1   3       11.65       11.91     14.59 o 
  25   1   3     1955.17     1883.57     57.90 o 
  27   1   3      112.23       95.31     29.30 o 
  29   1   3      122.66      136.55     44.33 o 
  31   1   3      102.96      117.70     41.79 o 
  33   1   3      296.86      348.69     69.37 o 
  35   1   3        8.31      166.12     43.72 o 
  37   1   3       26.97      284.67     46.62 o 
 -40   2   3        2.41       13.51     24.00 o 
 -38   2   3       48.67       51.45     25.50 o 
 -36   2   3      117.54      131.41     29.10 o 
 -34   2   3       17.05       20.36     20.73 o 
 -32   2   3      605.81      488.90     38.80 o 
 -30   2   3      118.83      144.22     26.42 o 
 -28   2   3      774.40      756.13     35.66 o 
 -26   2   3      632.06      554.59     27.07 o 
 -24   2   3        0.15        0.58     10.98 o 
 -22   2   3       64.98       70.48     12.86 o 
 -20   2   3     1991.54     1794.61     29.98 o 
 -18   2   3     5731.80     5671.86     54.34 o 
 -16   2   3      205.74      208.86      9.53 o 
 -14   2   3      326.35      315.64     10.24 o 
 -12   2   3     1071.65     1070.51     16.47 o 
 -10   2   3      191.91      212.54      7.57 o 
  -8   2   3       44.62       97.14      5.48 o 
  -6   2   3     1232.20     1143.96     16.53 o 
  -4   2   3     7030.44     6588.01     88.71 o 
  -2   2   3     4674.26     4548.05     50.83 o 
   0   2   3     5124.75     5481.02     39.51 o 
   2   2   3     1628.33     1508.11     17.54 o 
   4   2   3      348.73      393.24     10.30 o 
   6   2   3      235.45      247.73      9.15 o 
   8   2   3       13.10       11.50      4.94 o 
  10   2   3        3.48        5.84      5.26 o 
  12   2   3      850.98      872.96     16.88 o 
  14   2   3     4702.82     4598.54     48.66 o 
  16   2   3       20.92        9.03      7.08 o 
  18   2   3     6034.53     5606.90     63.51 o 
  20   2   3     4104.80     4033.95     63.95 o 
  22   2   3      464.95      502.08     26.82 o 
  24   2   3        0.98      -30.92     30.92 o 
  26   2   3      788.18      800.40     49.66 o 
  28   2   3        8.29       11.63     25.04 o 
  30   2   3       33.62       98.06     40.18 o 
  32   2   3       25.08      125.29     41.24 o 
  34   2   3       73.84      154.23     42.05 o 
  36   2   3       55.46      200.52     44.59 o 
  38   2   3        6.88      281.02     68.17 o 
 -41   3   3        5.80       76.92     29.38 o 
 -39   3   3      193.55      258.16     42.17 o 
 -37   3   3      477.65      511.53     66.16 o 
 -35   3   3       55.63       53.68     23.63 o 
 -33   3   3      658.25      637.77     45.46 o 
 -31   3   3        4.22      -17.85     17.93 o 
 -29   3   3       66.38       40.16     19.30 o 
 -27   3   3      551.16      472.88     29.96 o 
 -25   3   3      230.22      174.90     17.44 o 
 -23   3   3        0.23       -1.38      9.23 o 
 -21   3   3      370.48      317.58     24.86 o 
 -19   3   3     1094.81     1077.14     27.54 o 
 -17   3   3       86.29       64.59      7.32 o 
 -15   3   3      630.93      575.69     13.68 o 
 -13   3   3     2581.34     2612.99     29.01 o 
 -11   3   3     3732.43     3845.87     36.35 o 
  -9   3   3     2187.55     2309.31     24.27 o 
  -7   3   3     4443.73     4746.48     43.84 o 
  -5   3   3     6338.13     6547.43     69.04 o 
  -3   3   3     4642.41     4558.36     49.30 o 
  -1   3   3      244.36      196.33      6.92 o 
   1   3   3     8140.90     8441.13     64.33 o 
   3   3   3     3917.31     4058.55     50.07 o 
   5   3   3     4152.88     4281.77     42.72 o 
   7   3   3       68.76       54.82      5.53 o 
   9   3   3       46.38       80.37      6.35 o 
  11   3   3      275.55      278.27     10.47 o 
  13   3   3     4069.94     4196.08     43.60 o 
  15   3   3       49.46       64.71      8.19 o 
  17   3   3      168.72      152.49     11.38 o 
  19   3   3       50.00       25.24     10.90 o 
  21   3   3    17372.54    16558.62    197.24 o 
  23   3   3     5988.24     5335.99    108.24 o 
  25   3   3     5430.60     5426.74    112.24 o 
  27   3   3      224.02      222.60     35.37 o 
  29   3   3       33.97       60.37     34.05 o 
  31   3   3      448.05      561.46     62.14 o 
  33   3   3      489.92      606.80     67.95 o 
  35   3   3        8.04      180.99     43.97 o 
 -40   4   3     1442.90     1594.68     69.52 o 
 -38   4   3      473.82      443.89     50.67 o 
 -36   4   3      501.60      383.09     39.39 o 
 -34   4   3      273.30      279.58     34.52 o 
 -32   4   3        1.67       -4.29     19.87 o 
 -30   4   3       33.48       36.33     25.04 o 
 -28   4   3        2.34       15.69     15.65 o 
 -26   4   3      991.21      829.41     36.08 o 
 -24   4   3      261.75      257.98     27.17 o 
 -22   4   3       15.89       21.54     11.30 o 
 -20   4   3        1.47       -2.30      7.31 o 
 -18   4   3       24.16       26.16      7.02 o 
 -16   4   3     3523.35     3310.45     36.77 o 
 -14   4   3     2491.35     2719.25     31.01 o 
 -12   4   3      610.09      691.19     14.14 o 
 -10   4   3     2013.68     2143.16     24.86 o 
  -8   4   3     1960.33     2071.91     22.81 o 
  -6   4   3    16081.45    17197.31    129.80 o 
  -4   4   3     4118.23     4133.34     35.62 o 
  -2   4   3      108.53       77.07      5.87 o 
   0   4   3     4175.98     4401.64     34.61 o 
   2   4   3     9814.35     9871.21     73.43 o 
   4   4   3    24712.96    26201.44    189.82 o 
   6   4   3     1351.13     1764.66     21.92 o 
   8   4   3     1844.03     1997.78     23.06 o 
  10   4   3     1167.18     1234.88     19.67 o 
  12   4   3       21.90       16.13      6.41 o 
  14   4   3      794.67      854.13     18.66 o 
  16   4   3       53.65       74.29     10.96 o 
  18   4   3        0.42       -8.74      8.74 o 
  20   4   3     1226.33     1269.43     34.92 o 
  22   4   3     8767.38     8229.66    144.62 o 
  24   4   3     1251.95     1099.46     48.09 o 
  26   4   3     1216.59     1163.78     83.40 o 
  28   4   3      426.88      342.33     39.21 o 
  30   4   3      110.01      185.98     34.84 o 
  32   4   3      508.17      761.63     70.86 o 
  34   4   3      294.67      457.28     59.85 o 
  36   4   3       13.33      220.99     45.07 o 
 -39   5   3       20.14       69.21     28.53 o 
 -37   5   3      260.96      349.80     50.89 o 
 -35   5   3        7.38        8.90     21.29 o 
 -33   5   3      156.13      123.19     27.26 o 
 -31   5   3       17.46      -11.16     17.74 o 
 -29   5   3       44.33       29.50     18.66 o 
 -27   5   3       49.80       28.20     16.25 o 
 -25   5   3      736.46      679.33     33.27 o 
 -23   5   3      743.05      789.00     29.04 o 
 -21   5   3      272.35      288.75     21.48 o 
 -19   5   3     1674.68     1616.38     28.77 o 
 -17   5   3       45.91       37.64      7.53 o 
 -15   5   3      756.12      820.79     16.93 o 
 -13   5   3     2336.35     2162.62     26.91 o 
 -11   5   3      398.44      335.07     10.34 o 
  -9   5   3     3385.98     3201.69     32.35 o 
  -7   5   3        6.68        8.69      4.56 o 
  -5   5   3     1986.41     2291.00     24.68 o 
  -3   5   3      892.37      859.19     13.03 o 
  -1   5   3      654.28      665.01     12.50 o 
   1   5   3     3344.69     3321.28     30.08 o 
   3   5   3        1.07        8.88      4.94 o 
   5   5   3      429.76      453.56     11.48 o 
   7   5   3     2540.32     2856.20     29.44 o 
   9   5   3     6638.96     7417.75     61.36 o 
  11   5   3      429.24      441.40     13.38 o 
  13   5   3     1115.60     1007.36     19.94 o 
  15   5   3     1414.38     1397.63     25.80 o 
  17   5   3      796.98      754.26     22.91 o 
  19   5   3     2761.70     2892.34     52.34 o 
  21   5   3       82.85       42.70     23.99 o 
  23   5   3        2.30        7.47     19.43 o 
  25   5   3     1379.83     1269.69     52.50 o 
  27   5   3        1.12       15.40     25.98 o 
  29   5   3      181.79      213.90     35.06 o 
  31   5   3      305.65      387.42     71.14 o 
  33   5   3      174.75      216.00     57.88 o 
  35   5   3       10.98      281.77     51.97 o 
  37   5   3      166.84      371.82     55.46 o 
 -40   6   3      165.79      183.83     33.28 o 
 -38   6   3      353.95      422.99     42.27 o 
 -36   6   3       96.18      187.74     38.88 o 
 -34   6   3      848.22      812.67     94.17 o 
 -32   6   3        0.28       20.31     20.86 o 
 -30   6   3      174.52      130.81     27.80 o 
 -28   6   3     1221.57     1193.77     50.01 o 
 -26   6   3     1827.68     1665.24     50.09 o 
 -24   6   3        5.88        6.79     14.55 o 
 -22   6   3      868.53      925.34     31.21 o 
 -20   6   3     1159.13     1195.61     33.52 o 
 -18   6   3        0.72        0.90      6.82 o 
 -16   6   3      831.77      918.87     19.94 o 
 -14   6   3     3790.21     3998.82     44.34 o 
 -12   6   3       35.93       23.51      5.86 o 
 -10   6   3      756.82      682.33     14.21 o 
  -8   6   3     2084.56     2414.61     27.26 o 
  -6   6   3      700.90      710.28     13.09 o 
  -4   6   3       99.14       71.24      5.84 o 
  -2   6   3      160.31      162.61      6.87 o 
   0   6   3      275.48      242.01      8.25 o 
   2   6   3     2790.62     2958.95     30.11 o 
   4   6   3     5871.45     6138.41     53.92 o 
   6   6   3     4778.70     4801.46     47.53 o 
   8   6   3       19.81       53.67      6.82 o 
  10   6   3      402.64      395.09     11.91 o 
  12   6   3        9.93       23.30      6.98 o 
  14   6   3      814.65      797.99     20.82 o 
  16   6   3      217.59      204.62     14.42 o 
  18   6   3       60.99       69.02     12.80 o 
  20   6   3     3140.62     2785.35     71.49 o 
  22   6   3      104.11       66.17     22.21 o 
  24   6   3     3718.82     3703.63    102.32 o 
  26   6   3       10.85       21.35     24.32 o 
  28   6   3      195.04      182.39     33.51 o 
  30   6   3      206.18      196.30     34.93 o 
  32   6   3       44.53      174.33     34.88 o 
  34   6   3       23.69      160.81     43.13 o 
  36   6   3      114.13      286.98     47.30 o 
 -39   7   3        4.37       49.54     46.01 o 
 -37   7   3      193.32      229.53     47.95 o 
 -35   7   3       78.32      116.01     27.45 o 
 -33   7   3      419.52      392.18     38.02 o 
 -31   7   3      599.90      560.71     62.41 o 
 -29   7   3      137.03      130.04     26.26 o 
 -27   7   3       59.22       47.87     18.91 o 
 -25   7   3       21.74       56.83     17.62 o 
 -23   7   3     1967.89     1967.65     61.93 o 
 -21   7   3      321.20      300.64     20.24 o 
 -19   7   3     1664.39     1646.06     39.21 o 
 -17   7   3        3.66       -1.48      7.27 o 
 -15   7   3      291.77      284.82     12.47 o 
 -13   7   3      179.09      138.58      9.32 o 
 -11   7   3      180.53      200.67      9.49 o 
  -9   7   3       67.01       54.10      6.37 o 
  -7   7   3     1626.88     1590.90     21.11 o 
  -5   7   3      201.17      236.91     11.28 o 
  -3   7   3      132.63      172.37      7.29 o 
  -1   7   3      869.54      937.58     15.21 o 
   1   7   3     1631.10     1710.98     21.90 o 
   3   7   3     7629.72     7758.16     66.01 o 
   5   7   3      891.10      902.36     17.21 o 
   7   7   3     6908.65     7346.46     65.03 o 
   9   7   3      366.73      415.02     12.97 o 
  11   7   3     1402.24     1349.01     22.80 o 
  13   7   3       15.19       34.01      8.40 o 
  15   7   3     3449.84     3205.66     43.94 o 
  17   7   3        3.81        2.28     11.78 o 
  19   7   3      425.79      439.31     31.73 o 
  21   7   3      209.34      230.38     27.17 o 
  23   7   3      397.08      325.73     36.67 o 
  25   7   3      107.63      169.07     31.76 o 
  27   7   3      510.41      668.73     76.99 o 
  29   7   3      108.47      142.82     32.43 o 
  31   7   3        4.35       89.28     47.12 o 
  33   7   3       35.14      131.49     41.07 o 
  35   7   3       84.22      352.35     52.27 o 
 -38   8   3       74.79      122.15     46.19 o 
 -36   8   3        0.29       51.93     31.63 o 
 -34   8   3        0.31       33.54     23.18 o 
 -32   8   3       26.20       37.21     22.72 o 
 -30   8   3       40.84       54.30     23.28 o 
 -28   8   3     1963.71     1908.28     63.45 o 
 -26   8   3        4.48       -4.86     17.65 o 
 -24   8   3       75.02       78.51     18.99 o 
 -22   8   3      164.14      158.19     20.42 o 
 -20   8   3     1124.07     1093.47     37.60 o 
 -18   8   3       98.97       73.54     12.75 o 
 -16   8   3      292.06      366.88     17.36 o 
 -14   8   3      435.73      403.12     14.41 o 
 -12   8   3        0.47       12.84      6.61 o 
 -10   8   3      121.52      114.85      8.61 o 
  -8   8   3      199.75      210.72     10.00 o 
  -6   8   3      228.34      249.10     13.03 o 
  -4   8   3      914.26     1025.11     17.28 o 
  -2   8   3      902.43      961.13     17.74 o 
   0   8   3      585.72      619.23     14.77 o 
   2   8   3      696.29      711.34     15.21 o 
   4   8   3     4897.53     5849.75     56.77 o 
   6   8   3      777.00      759.87     17.80 o 
   8   8   3       24.33       25.30      7.54 o 
  10   8   3        7.89       13.63      6.94 o 
  12   8   3        7.78       -1.65      7.62 o 
  14   8   3     1238.63     1195.15     25.89 o 
  16   8   3      713.72      798.50     30.83 o 
  18   8   3      300.30      278.78     27.12 o 
  20   8   3     1672.75     1751.56     56.30 o 
  22   8   3      444.69      436.32     50.11 o 
  24   8   3     1187.02     1232.72     85.81 o 
  26   8   3     1137.64     1125.60     89.04 o 
  28   8   3      136.14      180.11     55.52 o 
  30   8   3       28.72      140.58     41.58 o 
  32   8   3        4.06       89.61     37.64 o 
  34   8   3        2.34      128.16    108.46 o 
 -37   9   3       67.87       95.14     40.29 o 
 -35   9   3       40.93       60.04     29.73 o 
 -33   9   3        3.50       19.43     22.61 o 
 -31   9   3       92.11       91.46     24.26 o 
 -29   9   3      123.78      107.06     25.68 o 
 -27   9   3        4.27       -7.54     18.48 o 
 -25   9   3      197.31      142.35     24.27 o 
 -23   9   3      164.16      159.74     29.00 o 
 -21   9   3      110.77      122.60     19.25 o 
 -19   9   3       19.63       24.46     15.33 o 
 -17   9   3        0.50       -5.59      9.74 o 
 -15   9   3      176.04      192.74     13.88 o 
 -13   9   3      249.99      259.03     13.65 o 
 -11   9   3      180.55      183.60     10.71 o 
  -9   9   3     3901.48     4017.87     47.27 o 
  -7   9   3      496.04      526.68     14.53 o 
  -5   9   3      189.22      217.39     10.99 o 
  -3   9   3     2174.71     2356.17     41.62 o 
  -1   9   3       42.10       40.64      8.01 o 
   1   9   3       51.80       45.86     11.38 o 
   3   9   3     2100.13     2167.68     32.93 o 
   5   9   3     2412.53     2614.25     35.52 o 
   7   9   3     3703.89     3864.49     45.05 o 
   9   9   3       35.69       66.31     10.19 o 
  11   9   3      251.42      236.49     15.77 o 
  13   9   3     2088.30     2021.16     33.74 o 
  15   9   3     1251.55     1133.73     66.17 o 
  17   9   3       85.76       97.56     20.05 o 
  19   9   3        1.92       36.67     22.70 o 
  21   9   3      180.41      232.94     32.44 o 
  23   9   3      324.64      340.03     41.55 o 
  25   9   3       21.95       87.02     29.09 o 
  27   9   3      128.07      199.06     33.23 o 
  29   9   3        6.50       92.90     41.34 o 
  31   9   3        1.77      104.23     39.52 o 
  33   9   3        0.07      -46.88     47.81 o 
 -36  10   3        7.36       19.44     28.40 o 
 -34  10   3        7.11       57.63     41.73 o 
 -32  10   3      799.99      916.75     57.26 o 
 -30  10   3      362.90      347.26     35.70 o 
 -28  10   3      679.39      623.70     44.09 o 
 -26  10   3      218.40      256.53     29.28 o 
 -24  10   3       44.16       16.83     18.68 o 
 -22  10   3      148.38      123.92     29.09 o 
 -20  10   3       48.57       51.77     24.95 o 
 -18  10   3      381.88      366.44     25.06 o 
 -16  10   3       89.88      119.41     16.47 o 
 -14  10   3      173.12      168.52     15.56 o 
 -12  10   3     1518.83     1546.93     38.32 o 
 -10  10   3      850.03      821.81     23.24 o 
  -8  10   3       10.09        2.26      7.37 o 
  -6  10   3       99.60      108.50      9.71 o 
  -4  10   3       73.71       99.13      9.66 o 
  -2  10   3      387.70      400.57     15.39 o 
   0  10   3        2.23       -6.32      7.58 o 
   2  10   3       10.62       -7.12      7.12 o 
   4  10   3     2806.81     3072.44     56.91 o 
   6  10   3     1658.18     1761.28     35.50 o 
   8  10   3      327.73      344.65     18.17 o 
  10  10   3      360.67      415.90     22.29 o 
  12  10   3      182.42      156.73     16.20 o 
  14  10   3        6.23       55.12     22.51 o 
  16  10   3      188.35      110.11     36.42 o 
  18  10   3      435.22      493.25     52.45 o 
  20  10   3       21.38       87.94     36.06 o 
  22  10   3      431.65      393.82     76.98 o 
  24  10   3      147.60      153.08     58.19 o 
  26  10   3       75.91      129.60     43.05 o 
  28  10   3       27.54      206.96     74.46 o 
  30  10   3      204.28      229.92    177.52 o 
  32  10   3       26.79      167.00     89.99 o 
 -35  11   3        1.00        7.72     26.64 o 
 -33  11   3      311.29      290.81     43.57 o 
 -31  11   3        2.92       -0.79     26.01 o 
 -29  11   3       68.94       68.22     33.15 o 
 -27  11   3      287.93      287.09     38.52 o 
 -25  11   3       21.22       51.20     24.75 o 
 -23  11   3       58.22       79.43     26.00 o 
 -21  11   3      525.90      570.50     43.30 o 
 -19  11   3      827.54      877.09     61.83 o 
 -17  11   3        0.04       11.48     18.98 o 
 -15  11   3      114.66       93.60     19.74 o 
 -13  11   3     1607.76     1531.76     45.18 o 
 -11  11   3      167.42      141.25     14.82 o 
  -9  11   3      309.13      358.86     18.39 o 
  -7  11   3       69.19       67.11     11.46 o 
  -5  11   3       18.35        7.37      8.23 o 
  -3  11   3        8.13       10.62      8.27 o 
  -1  11   3       61.17       39.05      7.88 o 
   1  11   3      195.85      233.61     15.85 o 
   3  11   3      169.59      151.68     14.40 o 
   5  11   3      797.87      790.06     25.23 o 
   7  11   3      965.06     1023.32     35.40 o 
   9  11   3      417.31      371.88     24.77 o 
  11  11   3       31.80        0.61     14.88 o 
  13  11   3     1544.89     1555.61     75.60 o 
  15  11   3      198.46      203.14     41.06 o 
  17  11   3      204.49      229.41     57.68 o 
  19  11   3      562.15      550.52    141.71 o 
  21  11   3       86.84       29.88     33.56 o 
  23  11   3      128.98      207.78     44.62 o 
  25  11   3      618.75      795.99    137.84 o 
  27  11   3      428.52      542.73    127.65 o 
  29  11   3       94.31      213.98    164.84 o 
  31  11   3      227.65      154.77     71.22 o 
 -34  12   3      131.63       46.52     56.73 o 
 -32  12   3      136.22      111.93     41.43 o 
 -30  12   3        7.32       -3.36     29.73 o 
 -28  12   3       11.88        9.64     30.25 o 
 -26  12   3        7.88       17.09     30.12 o 
 -24  12   3        9.11        8.30     20.01 o 
 -22  12   3        0.14        0.77     19.10 o 
 -20  12   3      686.40      837.93     44.30 o 
 -18  12   3       20.26       43.85     20.41 o 
 -16  12   3       54.53      112.50     22.93 o 
 -14  12   3       95.46      163.73     23.27 o 
 -12  12   3       44.19       54.99     18.87 o 
 -10  12   3       80.56       45.19     16.01 o 
  -8  12   3      238.45      196.03     19.73 o 
  -6  12   3      604.91      553.84     22.40 o 
  -4  12   3       54.32       53.29     12.57 o 
  -2  12   3     1989.58     2177.74     41.90 o 
   0  12   3       72.26       12.15     17.74 o 
   2  12   3     2286.60     2222.57     51.60 o 
   4  12   3      337.06      349.11     31.40 o 
   6  12   3       13.56       -2.40     21.40 o 
   8  12   3      306.66      314.26     34.98 o 
  10  12   3     1165.81     1100.85     49.42 o 
  12  12   3      463.85      557.00     53.37 o 
  14  12   3      270.48      216.39     49.40 o 
  16  12   3      326.72      354.22     63.31 o 
  18  12   3      194.38      288.99    138.15 o 
  20  12   3       52.34      139.18     38.46 o 
  22  12   3      217.31      337.71     50.44 o 
  24  12   3      792.87     1293.67    112.81 o 
  26  12   3       69.12      208.16     78.42 o 
  28  12   3      321.70      425.21     84.40 o 
  30  12   3        2.79       19.90     53.74 o 
 -33  13   3       93.67      131.15     35.46 o 
 -31  13   3       30.36       39.11     27.56 o 
 -29  13   3        0.50       -0.21     23.87 o 
 -27  13   3        0.03       25.40     26.21 o 
 -25  13   3       83.22       79.10     28.76 o 
 -23  13   3      406.62      405.08     48.07 o 
 -21  13   3      156.52      137.24     31.64 o 
 -19  13   3       54.48       32.71     25.09 o 
 -17  13   3      443.05      377.57     40.05 o 
 -15  13   3      536.69      580.16     45.92 o 
 -13  13   3      214.03      188.92     31.14 o 
 -11  13   3      697.75      595.38     42.55 o 
  -9  13   3        0.07       32.08     20.66 o 
  -7  13   3        1.14        0.06     19.21 o 
  -5  13   3        0.81       12.40     24.23 o 
  -3  13   3      444.39      375.56     41.36 o 
  -1  13   3        6.75      -19.19     19.19 o 
   1  13   3      221.73      128.01     49.45 o 
   3  13   3      514.44      479.03     44.68 o 
   5  13   3       25.89       33.58     22.44 o 
   7  13   3       13.81        0.71     22.90 o 
   9  13   3       31.44       18.33     22.95 o 
  11  13   3        5.76       -4.90     34.70 o 
  13  13   3       21.77        6.72     41.23 o 
  15  13   3       39.26        7.59     43.82 o 
  17  13   3       18.61      -22.89     37.03 o 
  19  13   3       34.62      101.82     52.92 o 
  21  13   3       27.23       95.17     53.53 o 
  23  13   3      113.62      116.54     56.97 o 
  25  13   3       30.46       14.92     50.38 o 
  27  13   3        0.04       79.43     57.02 o 
  29  13   3       27.87       88.75     62.59 o 
 -30  14   3        4.42       -5.80     42.41 o 
 -28  14   3       69.58       68.57     29.69 o 
 -26  14   3       48.26       36.01     27.99 o 
 -24  14   3      102.29      103.68     30.23 o 
 -22  14   3       10.30       30.63     25.09 o 
 -20  14   3       66.34       69.56     28.74 o 
 -18  14   3      108.11      142.72     31.71 o 
 -16  14   3      823.16      780.90     52.87 o 
 -14  14   3      349.86      394.99     39.72 o 
 -12  14   3        2.45      -18.68     18.68 o 
 -10  14   3      450.11      472.92     40.65 o 
  -8  14   3       11.78      -16.67     19.06 o 
  -6  14   3      130.27      125.81     34.57 o 
  -4  14   3      767.53      557.75     51.30 o 
  -2  14   3      128.16      118.90     32.83 o 
   0  14   3      298.81      263.31     59.24 o 
   2  14   3        0.24       -5.24     18.08 o 
   4  14   3       31.68      -13.92     20.39 o 
   6  14   3        5.68      -13.58     22.36 o 
   8  14   3       44.73       55.10     27.05 o 
  10  14   3       45.66       23.47     40.42 o 
  12  14   3        0.06       -4.24     38.01 o 
  14  14   3      180.37       41.82     46.55 o 
  16  14   3       82.79       47.67     42.60 o 
  18  14   3       38.34       15.23     45.34 o 
  20  14   3       34.23       86.76     55.35 o 
  22  14   3       25.87      -14.66     45.46 o 
  24  14   3        0.49      -12.76     48.87 o 
  26  14   3       91.15       61.57     62.46 o 
  28  14   3       10.19       67.09     61.32 o 
 -29  15   3        9.44       24.91     28.38 o 
 -27  15   3       12.47        0.33     26.27 o 
 -25  15   3        7.20        4.19     27.69 o 
 -23  15   3       18.12       50.72     28.05 o 
 -21  15   3        0.78       36.19     26.71 o 
 -19  15   3        4.41       14.89     29.63 o 
 -17  15   3       23.04       21.48     23.84 o 
 -15  15   3      228.03      200.09     33.22 o 
 -13  15   3       40.19       44.92     25.56 o 
 -11  15   3        0.76       -3.90     21.01 o 
  -9  15   3        6.22      -15.70     18.98 o 
  -7  15   3       35.79      -13.80     25.53 o 
  -5  15   3       12.72       26.84     28.00 o 
  -3  15   3      268.14      223.36     40.31 o 
  -1  15   3        1.28      -12.37     22.66 o 
   1  15   3       15.79      -21.35     21.35 o 
   3  15   3       18.23       22.58     17.98 o 
   5  15   3       11.25        0.47     26.50 o 
   7  15   3       67.30       58.96     28.33 o 
   9  15   3       48.89       37.91     44.66 o 
  11  15   3       28.23       -5.52     41.85 o 
  13  15   3        5.31       52.29     43.03 o 
  15  15   3        0.37       -4.98     44.83 o 
  17  15   3       37.86       38.07     47.29 o 
  19  15   3        0.15      -38.62     41.10 o 
  21  15   3        0.00        5.70     45.49 o 
  23  15   3        1.58       33.84     52.93 o 
  25  15   3      100.92      142.98     66.35 o 
 -26  16   3        2.54       32.86     28.27 o 
 -24  16   3       23.50       50.40     27.61 o 
 -22  16   3       19.78       22.44     31.64 o 
 -20  16   3      155.08       89.62     36.76 o 
 -18  16   3        0.03       18.81     23.84 o 
 -16  16   3        0.54       48.91     26.17 o 
 -14  16   3        0.30       -1.31     21.35 o 
 -12  16   3       20.10       38.87     27.70 o 
 -10  16   3       23.36       -8.95     27.28 o 
  -8  16   3       84.42       91.35     34.36 o 
  -6  16   3       57.64      137.94     43.15 o 
  -4  16   3       17.03       61.96     31.08 o 
  -2  16   3      101.39       64.20     31.82 o 
   0  16   3      106.14      110.97     34.34 o 
   2  16   3       47.19      -26.76     27.47 o 
   4  16   3        6.39       30.25     46.26 o 
   6  16   3       38.05       -1.79     39.09 o 
   8  16   3       17.16       -4.66     39.55 o 
  10  16   3        0.05      -35.50     35.50 o 
  12  16   3        1.68      -15.90     39.71 o 
  14  16   3       13.25       39.77     47.49 o 
  16  16   3        0.10       17.74     44.21 o 
  18  16   3       43.28       70.58     54.24 o 
  20  16   3        7.19      105.83     57.07 o 
  22  16   3       30.13       38.95     54.40 o 
  24  16   3       67.83       83.42     58.67 o 
 -25  17   3        1.68       47.20     29.66 o 
 -23  17   3        4.26       -9.06     25.36 o 
 -21  17   3      157.48      151.07     36.07 o 
 -19  17   3       48.90       94.23     31.17 o 
 -17  17   3       55.92       29.40     26.65 o 
 -15  17   3       21.45       24.53     26.60 o 
 -13  17   3        6.60        8.01     25.25 o 
 -11  17   3       43.52       47.87     34.21 o 
  -9  17   3        1.72       77.86     32.21 o 
  -7  17   3       77.13       83.30     51.51 o 
  -5  17   3      117.15       62.53     35.33 o 
  -3  17   3       16.82       30.21     30.61 o 
  -1  17   3       26.15       10.49     30.11 o 
   1  17   3       61.17       12.75     29.49 o 
   3  17   3        9.20       -0.04     27.05 o 
   5  17   3       23.10       45.82     50.04 o 
   7  17   3       17.99        7.88     38.73 o 
   9  17   3       24.77       19.27     43.15 o 
  11  17   3       18.41       58.04     49.27 o 
  13  17   3      186.69      127.26     59.50 o 
  15  17   3       35.18       83.78     54.17 o 
  17  17   3        4.98       13.75     49.33 o 
  19  17   3       91.71       53.61     50.35 o 
  21  17   3        0.00       53.27     54.16 o 
 -22  18   3       69.21       35.58     33.58 o 
 -20  18   3        5.56        7.76     25.91 o 
 -18  18   3        6.34       -8.92     24.78 o 
 -16  18   3        0.01        6.85     35.91 o 
 -14  18   3       32.36       19.42     31.50 o 
 -12  18   3       13.33       44.19     34.09 o 
 -10  18   3        4.10        1.01     29.03 o 
  -8  18   3        2.96       25.70     32.40 o 
  -6  18   3       19.57        7.62     31.11 o 
  -4  18   3        0.11      -20.81     26.65 o 
  -2  18   3       10.01       44.78     31.29 o 
   0  18   3        7.01       32.65     31.90 o 
   2  18   3        4.52       84.77     33.47 o 
   4  18   3        8.57       72.62     46.26 o 
   6  18   3       24.94        8.16     44.84 o 
   8  18   3       12.52       26.38     43.12 o 
  10  18   3       16.62       19.84     43.51 o 
  12  18   3        5.31       21.63     49.31 o 
  14  18   3       12.09       36.39     45.12 o 
  16  18   3        1.55       44.75     51.85 o 
  18  18   3       50.30      108.02     52.04 o 
 -17  19   3        0.02       15.38     32.71 o 
 -15  19   3        0.00       -9.22     30.89 o 
 -13  19   3        8.57       79.28     37.71 o 
 -11  19   3        4.29       -8.86     28.42 o 
  -9  19   3        1.44      -25.32     26.36 o 
  -7  19   3        5.68       18.21     38.43 o 
  -5  19   3        2.81       52.28     35.08 o 
  -3  19   3        1.80       63.07     30.26 o 
  -1  19   3        1.32       -2.13     27.27 o 
   1  19   3        0.14       19.57     32.16 o 
   3  19   3        1.63       -1.92     47.34 o 
   5  19   3        3.87      -17.88     39.35 o 
   7  19   3       17.13      -41.58     41.58 o 
   9  19   3        8.71        8.98     47.45 o 
  11  19   3        1.17       -2.72     44.90 o 
  13  19   3        0.59      -22.08     44.10 o 
  15  19   3        1.11       13.24     49.73 o 
 -12  20   3       11.02       61.89     38.38 o 
 -10  20   3        0.11       45.76     34.66 o 
  -8  20   3        0.52      -29.20     29.20 o 
  -6  20   3        0.00        7.82     28.78 o 
  -4  20   3       19.26       16.38     32.24 o 
  -2  20   3        0.33        8.60     59.03 o 
   0  20   3       69.55       64.76     55.59 o 
   2  20   3        2.12       90.80     58.38 o 
   4  20   3       47.99        3.12     42.80 o 
   6  20   3        3.71       74.75     50.79 o 
   8  20   3        5.90      -38.59     38.59 o 
  10  20   3       24.65       32.03     42.34 o 
 -40   0   4      105.10      151.98     75.48 o 
 -38   0   4        5.13       15.78     35.18 o 
 -36   0   4       36.05       46.89     35.66 o 
 -34   0   4     1037.14      992.32     74.56 o 
 -32   0   4      358.06      405.58    103.34 o 
 -30   0   4        1.07       -6.49     25.97 o 
 -28   0   4       61.05       58.20     50.30 o 
 -26   0   4    14041.22    12614.47    331.95 o 
 -24   0   4       51.36       26.56     17.27 o 
 -22   0   4      147.79      151.56     22.56 o 
 -20   0   4      190.79      212.01     20.63 o 
 -18   0   4     7202.41     6681.73     95.47 o 
 -16   0   4     1211.17     1187.83     27.44 o 
 -14   0   4     4437.16     4330.99     58.25 o 
 -12   0   4     4863.65     4477.09     57.37 o 
 -10   0   4      423.64      399.96     13.75 o 
  -8   0   4    11695.10    11365.92    118.91 o 
  -6   0   4    21903.39    22753.32    250.57 o 
  -4   0   4    13197.15    13883.38    140.97 o 
  -2   0   4    15848.51    15396.86    155.38 o 
   0   0   4    10069.30    10379.80    102.92 o 
   2   0   4     9542.41     9915.51     92.95 o 
   4   0   4    17982.42    18594.29    190.14 o 
   6   0   4    24668.95    24386.81    246.62 o 
   8   0   4     7850.69     8566.55     98.75 o 
  10   0   4     2469.70     2036.12     36.09 o 
  12   0   4     7919.87     7858.39     96.69 o 
  14   0   4     3125.17     3388.88     54.47 o 
  16   0   4     1427.88     1372.10     50.34 o 
  18   0   4      983.22      991.52     44.60 o 
  20   0   4      126.07      100.72     23.94 o 
  22   0   4    13142.72    12247.13    284.74 o 
  24   0   4     1045.12      836.69    160.28 o 
  26   0   4     4509.70     4030.55    208.22 o 
  28   0   4     3811.13     3433.77    191.65 o 
  30   0   4        0.07      129.40     66.46 o 
  32   0   4       13.64       98.46     63.94 o 
  34   0   4      197.49      368.15     77.88 o 
  36   0   4        1.12      163.79     61.58 o 
 -41   1   4       13.74       38.70     27.91 o 
 -39   1   4      117.36      125.97     30.75 o 
 -37   1   4       52.51       29.06     24.04 o 
 -35   1   4       79.70       65.00     24.96 o 
 -33   1   4        0.22        7.78     18.30 o 
 -31   1   4      633.25      581.11     41.34 o 
 -29   1   4      186.11      175.85     26.69 o 
 -27   1   4      311.40      300.03     29.94 o 
 -25   1   4      935.24      897.17     31.34 o 
 -23   1   4       98.54       76.04     13.43 o 
 -21   1   4     3807.67     3676.54     62.21 o 
 -19   1   4     4084.03     3883.71     46.82 o 
 -17   1   4     1130.84     1203.77     22.33 o 
 -15   1   4     2419.77     2298.90     27.51 o 
 -13   1   4     1484.31     1596.11     20.93 o 
 -11   1   4    15251.55    14343.13    106.36 o 
  -9   1   4    25907.66    25676.96    180.66 o 
  -7   1   4     3777.19     3340.45     34.83 o 
  -5   1   4    10365.73    10078.81     87.03 o 
  -3   1   4      613.71      600.93     12.26 o 
  -1   1   4     2401.63     2106.75     19.63 o 
   1   1   4     1073.01      961.33     12.09 o 
   3   1   4     5570.58     5874.33     49.51 o 
   5   1   4     3015.98     2976.66     31.58 o 
   7   1   4     4387.21     4231.98     42.14 o 
   9   1   4    22260.20    21744.85    159.32 o 
  11   1   4     1586.18     1541.70     22.29 o 
  13   1   4     1882.32     1893.84     26.43 o 
  15   1   4       45.04       20.65      8.08 o 
  17   1   4     5284.86     5057.61     75.74 o 
  19   1   4       11.63       13.31     15.82 o 
  21   1   4     2907.26     2761.20     64.31 o 
  23   1   4      165.54      179.47     31.14 o 
  25   1   4      185.72      189.40     36.25 o 
  27   1   4     2434.24     2370.40    111.79 o 
  29   1   4      257.76      389.97     57.77 o 
  31   1   4      402.59      624.68     68.68 o 
  33   1   4       21.74      162.19     47.57 o 
  35   1   4      121.73      260.50     52.96 o 
 -40   2   4      190.81      239.65     38.29 o 
 -38   2   4        0.10       -3.72     27.22 o 
 -36   2   4        4.61       28.51     22.65 o 
 -34   2   4       94.51      113.65     27.11 o 
 -32   2   4      467.82      389.27     36.37 o 
 -30   2   4      103.51       99.84     29.53 o 
 -28   2   4       13.60       18.14     18.88 o 
 -26   2   4       40.40       78.66     20.80 o 
 -24   2   4      160.84      129.28     15.62 o 
 -22   2   4        8.97       17.67     10.36 o 
 -20   2   4      125.64      148.45     11.78 o 
 -18   2   4        3.27        1.09      6.31 o 
 -16   2   4        2.36        0.22      5.10 o 
 -14   2   4      944.47      878.56     15.81 o 
 -12   2   4    20375.29    19266.02    140.46 o 
 -10   2   4     9990.65     9840.57     75.65 o 
  -8   2   4     4451.02     4141.92     46.93 o 
  -6   2   4    14866.05    15813.97    144.17 o 
  -4   2   4      523.74      500.99     14.36 o 
  -2   2   4      313.25      232.97      9.42 o 
   0   2   4    14327.46    14021.68     94.89 o 
   2   2   4     5381.24     5696.66     44.80 o 
   4   2   4     1698.73     1819.90     22.74 o 
   6   2   4     1709.26     1991.96     25.20 o 
   8   2   4     3307.72     3695.55     39.34 o 
  10   2   4     4680.87     4430.83     43.08 o 
  12   2   4      532.91      450.08     12.96 o 
  14   2   4       20.04       11.01      6.92 o 
  16   2   4        3.57        9.52      9.56 o 
  18   2   4     2422.79     2065.16     52.03 o 
  20   2   4     1104.96      958.05     38.63 o 
  22   2   4      131.29      172.68     23.30 o 
  24   2   4     2948.30     2613.47     90.90 o 
  26   2   4       10.04       90.10     44.89 o 
  28   2   4       77.27      142.10     47.05 o 
  30   2   4      206.24      237.61     52.28 o 
  32   2   4      195.17      390.38     57.28 o 
  34   2   4     1310.28     1382.63     92.50 o 
  36   2   4       78.03      281.14     51.27 o 
 -41   3   4      266.46      370.65     51.30 o 
 -39   3   4       29.48       60.27     27.80 o 
 -37   3   4        8.11       11.02     22.49 o 
 -35   3   4      155.55      125.89     28.87 o 
 -33   3   4        0.53        2.41     20.20 o 
 -31   3   4      237.50      231.01     31.98 o 
 -29   3   4      208.67      195.27     28.36 o 
 -27   3   4       44.55       42.74     19.89 o 
 -25   3   4      394.04      459.20     38.59 o 
 -23   3   4     1149.30     1063.73     32.81 o 
 -21   3   4       13.38       -0.97      9.79 o 
 -19   3   4     1057.15     1075.63     22.60 o 
 -17   3   4      717.60      743.40     17.93 o 
 -15   3   4     5377.98     5188.06     48.66 o 
 -13   3   4      200.32      196.94      8.40 o 
 -11   3   4     4127.09     4270.78     39.11 o 
  -9   3   4      400.26      358.86     10.46 o 
  -7   3   4     2182.23     2417.47     37.18 o 
  -5   3   4    17796.46    18681.80    169.53 o 
  -3   3   4     2628.04     2751.33     32.70 o 
  -1   3   4      290.55      246.12      8.05 o 
   1   3   4       61.81       41.94      4.22 o 
   3   3   4      483.58      474.13     11.32 o 
   5   3   4     1940.94     2212.77     26.87 o 
   7   3   4     1242.95     1118.60     19.16 o 
   9   3   4        4.35       -2.34      5.90 o 
  11   3   4      858.58      807.20     16.24 o 
  13   3   4     2818.03     2890.16     36.18 o 
  15   3   4      291.05      243.73     15.75 o 
  17   3   4     1071.30     1005.40     37.19 o 
  19   3   4        3.38      -14.79     16.06 o 
  21   3   4      226.43      166.62     23.23 o 
  23   3   4       34.46       62.86     22.47 o 
  25   3   4     1771.00     1767.31     99.86 o 
  27   3   4       95.93      182.13     48.91 o 
  29   3   4      102.78      149.65     45.51 o 
  31   3   4      141.27      196.48     49.05 o 
  33   3   4      104.00      132.33     45.56 o 
  35   3   4       52.49      311.50     52.88 o 
 -40   4   4        1.47       56.63     27.21 o 
 -38   4   4      230.35      239.60     36.94 o 
 -36   4   4       69.85       68.92     41.42 o 
 -34   4   4       65.37       60.72     23.71 o 
 -32   4   4      315.38      304.95     34.24 o 
 -30   4   4      143.85      130.44     25.80 o 
 -28   4   4      373.21      292.69     30.73 o 
 -26   4   4     5522.55     5050.08    107.54 o 
 -24   4   4      136.74      156.50     20.50 o 
 -22   4   4     1509.96     1539.45     38.98 o 
 -20   4   4      480.40      411.81     20.70 o 
 -18   4   4       91.36       96.18      9.22 o 
 -16   4   4       35.72       33.31      7.20 o 
 -14   4   4      103.09      110.75      7.49 o 
 -12   4   4      126.17      150.99      8.01 o 
 -10   4   4      433.24      454.82     11.34 o 
  -8   4   4      308.28      328.30     10.72 o 
  -6   4   4      657.15      530.49     17.03 o 
  -4   4   4    12967.64    12735.32    117.94 o 
  -2   4   4     1311.83     1337.38     25.16 o 
   0   4   4     6728.13     6781.54     50.10 o 
   2   4   4        3.28        1.41      4.25 o 
   4   4   4    22737.11    23732.80    179.03 o 
   6   4   4      726.52      699.08     15.43 o 
   8   4   4     3306.08     3508.67     39.23 o 
  10   4   4     6111.08     6317.99     61.22 o 
  12   4   4      357.31      370.24     12.85 o 
  14   4   4       47.30        8.06      9.69 o 
  16   4   4       75.07        9.23     16.05 o 
  18   4   4        2.65      -15.33     15.33 o 
  20   4   4     2295.31     2316.36     58.87 o 
  22   4   4      174.51      246.42     29.13 o 
  24   4   4        3.24       15.25     26.80 o 
  26   4   4       89.10      175.73     66.94 o 
  28   4   4     1439.78     1384.81    108.81 o 
  30   4   4        0.23      109.33     42.30 o 
  32   4   4       46.42      157.84     46.69 o 
  34   4   4       33.16      213.01     70.36 o 
  36   4   4        0.07      278.20     67.44 o 
 -39   5   4       26.49       52.71     29.70 o 
 -37   5   4        4.39       -3.44     23.95 o 
 -35   5   4        0.54       32.23     22.98 o 
 -33   5   4       14.82        8.30     21.78 o 
 -31   5   4      357.67      343.93     44.50 o 
 -29   5   4       92.45       83.30     23.39 o 
 -27   5   4      790.59      678.38     47.44 o 
 -25   5   4     3906.22     4103.59     82.23 o 
 -23   5   4      184.70      153.61     25.20 o 
 -21   5   4     1669.83     1491.95     38.15 o 
 -19   5   4      579.85      610.49     24.06 o 
 -17   5   4     2081.96     2137.69     32.08 o 
 -15   5   4        0.03        0.49      5.61 o 
 -13   5   4        0.25        5.36      4.80 o 
 -11   5   4     2889.58     2926.01     30.94 o 
  -9   5   4     2574.14     2490.22     26.62 o 
  -7   5   4     2303.94     2333.28     30.67 o 
  -5   5   4     4898.66     4850.37     62.23 o 
  -3   5   4      234.53      203.61      8.00 o 
  -1   5   4       12.08        7.16      4.05 o 
   1   5   4       61.49       80.95      5.72 o 
   3   5   4       50.07       23.61      5.33 o 
   5   5   4    17591.92    19237.23    142.32 o 
   7   5   4     2631.32     3005.59     35.64 o 
   9   5   4     1813.53     1918.71     29.90 o 
  11   5   4      303.66      336.96     14.47 o 
  13   5   4     3287.50     3228.37     49.64 o 
  15   5   4      356.16      331.12     24.53 o 
  17   5   4      583.60      402.95     27.44 o 
  19   5   4     1718.79     1544.54     47.74 o 
  21   5   4      587.05      705.88     46.65 o 
  23   5   4      840.64      749.63     77.53 o 
  25   5   4     2151.33     2167.79     78.71 o 
  27   5   4      168.61      218.99     36.94 o 
  29   5   4        0.05       80.35     37.82 o 
  31   5   4      202.03      304.99     59.46 o 
  33   5   4       79.41      255.80     49.59 o 
  35   5   4      256.32      438.87     58.81 o 
 -40   6   4       40.45       94.93     30.53 o 
 -38   6   4       21.52       20.80     31.52 o 
 -36   6   4       86.94       93.71     26.80 o 
 -34   6   4      176.84      159.97     30.90 o 
 -32   6   4      299.18      253.37     32.58 o 
 -30   6   4       44.69       19.29     21.18 o 
 -28   6   4       24.75       48.33     20.39 o 
 -26   6   4      492.38      507.26     36.15 o 
 -24   6   4      237.43      241.38     23.85 o 
 -22   6   4      215.42      209.83     21.97 o 
 -20   6   4      325.74      319.52     19.60 o 
 -18   6   4      156.25      121.72     13.66 o 
 -16   6   4      421.05      380.70     14.38 o 
 -14   6   4      953.33     1044.03     19.98 o 
 -12   6   4     7358.22     7376.81     67.85 o 
 -10   6   4     2418.39     2649.17     29.45 o 
  -8   6   4     2679.65     2677.27     29.85 o 
  -6   6   4      307.40      304.79     11.61 o 
  -4   6   4       52.61       25.35      5.48 o 
  -2   6   4     2864.02     2985.66     27.95 o 
   0   6   4     1546.15     1525.07     19.09 o 
   2   6   4     3940.35     3792.39     36.39 o 
   4   6   4        2.00       -4.94      4.94 o 
   6   6   4      393.65      475.81     13.44 o 
   8   6   4       73.81       73.21      7.94 o 
  10   6   4      105.94      128.21     10.82 o 
  12   6   4       97.20       58.79     11.40 o 
  14   6   4     1271.31     1279.48     37.63 o 
  16   6   4        6.06      -14.38     14.38 o 
  18   6   4      868.88      977.11     48.48 o 
  20   6   4      754.64      808.34     47.60 o 
  22   6   4      557.17      473.19     42.38 o 
  24   6   4      254.29      344.72     56.32 o 
  26   6   4       53.61       70.46     56.31 o 
  28   6   4        0.93       86.23     36.29 o 
  30   6   4       14.35      198.49     56.40 o 
  32   6   4      241.39      307.19     52.99 o 
  34   6   4       17.75      240.87     46.63 o 
 -39   7   4      145.85      125.58     30.66 o 
 -37   7   4       85.11       96.98     27.87 o 
 -35   7   4       43.76       55.75     24.66 o 
 -33   7   4        4.19        2.13     19.85 o 
 -31   7   4      165.82      149.21     27.18 o 
 -29   7   4       39.98       50.78     22.36 o 
 -27   7   4      748.64      672.72     41.43 o 
 -25   7   4        7.63       -0.54     17.48 o 
 -23   7   4        5.04        5.35     14.40 o 
 -21   7   4     1187.02     1118.99     39.15 o 
 -19   7   4      771.24      711.11     26.67 o 
 -17   7   4        9.00        8.42      7.18 o 
 -15   7   4        2.74       11.23      6.87 o 
 -13   7   4      782.26      781.64     19.36 o 
 -11   7   4     1543.50     1530.96     24.06 o 
  -9   7   4     6733.47     6859.23     61.71 o 
  -7   7   4     1969.81     2103.35     25.88 o 
  -5   7   4     2460.38     2551.41     28.33 o 
  -3   7   4      387.83      325.15      9.41 o 
  -1   7   4      332.08      374.39     16.31 o 
   1   7   4     1914.69     2104.58     25.40 o 
   3   7   4     2153.32     2098.67     28.21 o 
   5   7   4     2550.20     2926.22     35.35 o 
   7   7   4        3.26        2.95      6.66 o 
   9   7   4      677.37      778.96     20.50 o 
  11   7   4       83.52      109.62     13.29 o 
  13   7   4      145.54      207.59     20.00 o 
  15   7   4       62.80       34.76     16.49 o 
  17   7   4       19.67       24.59     16.27 o 
  19   7   4      129.56      155.54     29.48 o 
  21   7   4        0.00      -17.01     34.41 o 
  23   7   4        3.77       18.43     25.34 o 
  25   7   4      272.35      460.57    101.49 o 
  27   7   4      462.36      438.41     44.82 o 
  29   7   4      225.74      373.88     77.39 o 
  31   7   4      265.65      581.96     64.39 o 
  33   7   4      197.27      411.14     68.45 o 
 -38   8   4       40.87       73.31     41.45 o 
 -36   8   4      425.62      460.61     43.82 o 
 -34   8   4      249.67      255.57     34.22 o 
 -32   8   4      281.31      181.70     30.34 o 
 -30   8   4      325.62      357.98     35.38 o 
 -28   8   4      982.68      883.75     53.40 o 
 -26   8   4      380.60      329.95     31.80 o 
 -24   8   4      828.99      873.62     37.96 o 
 -22   8   4      846.04      867.45     36.34 o 
 -20   8   4       47.26       45.70     16.32 o 
 -18   8   4       62.35       64.90     15.60 o 
 -16   8   4       97.93       64.72     13.40 o 
 -14   8   4       76.64       59.76      9.06 o 
 -12   8   4        0.12        4.71      7.51 o 
 -10   8   4      296.99      306.36     11.85 o 
  -8   8   4       87.60      133.28      8.72 o 
  -6   8   4      167.04      188.24      9.92 o 
  -4   8   4       47.10       55.69      6.64 o 
  -2   8   4     1238.43     1399.04     21.25 o 
   0   8   4      517.43      530.87     13.97 o 
   2   8   4     3857.60     4148.78     45.08 o 
   4   8   4     1924.30     1824.54     27.42 o 
   6   8   4     3903.73     4061.58     45.70 o 
   8   8   4       96.44      110.43     13.96 o 
  10   8   4      780.62      775.22     26.96 o 
  12   8   4      592.51      605.07     33.44 o 
  14   8   4      213.99      218.28     22.84 o 
  16   8   4       68.61       63.93     21.29 o 
  18   8   4       15.33        5.19     38.15 o 
  20   8   4       46.73       55.73     31.84 o 
  22   8   4       18.83       92.24     32.37 o 
  24   8   4       19.88       94.50     40.43 o 
  26   8   4      116.44      199.96     56.93 o 
  28   8   4      957.26     1133.98     77.13 o 
  30   8   4      493.33      886.31     72.39 o 
  32   8   4      506.68      727.05     67.27 o 
 -37   9   4      334.19      363.20     47.08 o 
 -35   9   4       70.43       67.90     27.52 o 
 -33   9   4      590.63      550.70     43.39 o 
 -31   9   4      100.18       77.80     26.78 o 
 -29   9   4        1.17       11.24     19.04 o 
 -27   9   4        0.05       24.43     19.88 o 
 -25   9   4      556.60      466.17     36.03 o 
 -23   9   4        7.76        8.69     15.98 o 
 -21   9   4       19.12       22.98     15.37 o 
 -19   9   4      375.43      418.25     26.95 o 
 -17   9   4       98.71       94.85     17.11 o 
 -15   9   4        1.68        1.91      8.66 o 
 -13   9   4       27.05       31.78     12.39 o 
 -11   9   4       41.29       53.04      8.13 o 
  -9   9   4      960.54     1019.21     19.84 o 
  -7   9   4      354.24      373.94     15.56 o 
  -5   9   4     1160.44     1096.63     20.92 o 
  -3   9   4     1566.51     1590.60     25.18 o 
  -1   9   4       15.44       -5.99      5.99 o 
   1   9   4       33.94       23.16      7.58 o 
   3   9   4     1516.35     1646.37     28.50 o 
   5   9   4        0.09       -8.05      8.05 o 
   7   9   4      143.65      173.08     13.79 o 
   9   9   4       76.48       68.00     15.57 o 
  11   9   4      792.69      781.72     41.46 o 
  13   9   4     2422.74     2410.78     82.71 o 
  15   9   4      530.68      447.34     41.32 o 
  17   9   4      187.83      187.05     29.31 o 
  19   9   4       10.26       26.76     38.15 o 
  21   9   4       90.08      115.21     29.20 o 
  23   9   4      700.25      695.54     50.04 o 
  25   9   4      137.87      146.95     52.89 o 
  27   9   4       45.88       76.90     41.07 o 
  29   9   4       81.42      221.15     51.55 o 
  31   9   4       24.94      233.49     66.96 o 
 -36  10   4       12.85       43.90     29.39 o 
 -34  10   4      117.32      164.08     37.96 o 
 -32  10   4      170.88      170.47     37.05 o 
 -30  10   4       74.81       98.15     31.29 o 
 -28  10   4       68.51       90.15     29.22 o 
 -26  10   4        2.35       -0.04     22.04 o 
 -24  10   4       76.96      129.32     29.55 o 
 -22  10   4       55.16       30.99     22.19 o 
 -20  10   4       37.94       25.92     18.83 o 
 -18  10   4        6.52       14.61     16.97 o 
 -16  10   4      347.26      349.39     26.62 o 
 -14  10   4      385.49      385.43     26.76 o 
 -12  10   4     1484.53     1561.20     39.97 o 
 -10  10   4      143.91      178.72     16.11 o 
  -8  10   4       34.04       37.05     13.93 o 
  -6  10   4       40.82       28.36      7.79 o 
  -4  10   4      365.29      350.25     13.94 o 
  -2  10   4      982.31     1047.49     21.91 o 
   0  10   4      512.91      539.62     17.93 o 
   2  10   4      315.22      331.78     17.11 o 
   4  10   4        4.08       -9.16      9.16 o 
   6  10   4        0.82      -11.42     11.42 o 
   8  10   4     2322.82     2277.94     55.59 o 
  10  10   4     3158.47     3123.79    137.78 o 
  12  10   4        1.46        8.90     27.66 o 
  14  10   4      226.01      190.15     39.03 o 
  16  10   4        1.24       -5.66     30.32 o 
  18  10   4      284.96      299.88     82.71 o 
  20  10   4      325.83      341.92     49.08 o 
  22  10   4       48.48       56.76     38.79 o 
  24  10   4      103.74       57.93     98.85 o 
  26  10   4      194.28      164.19     44.95 o 
  28  10   4       77.38      181.13    110.73 o 
  30  10   4       34.60      190.52    120.33 o 
 -35  11   4        1.08       12.46     26.59 o 
 -33  11   4       77.08       75.65     31.23 o 
 -31  11   4       20.50       21.57     28.85 o 
 -29  11   4       39.06       23.10     44.32 o 
 -27  11   4      121.95      127.10     32.71 o 
 -25  11   4      214.54      231.67     36.01 o 
 -23  11   4      478.28      486.17     43.29 o 
 -21  11   4      319.63      284.17     35.40 o 
 -19  11   4       91.80       89.13     22.59 o 
 -17  11   4       95.93       78.83     19.87 o 
 -15  11   4      319.38      281.74     25.45 o 
 -13  11   4       15.73       14.49     15.34 o 
 -11  11   4       40.93       28.61     15.91 o 
  -9  11   4       28.94       -1.61     14.23 o 
  -7  11   4      494.46      467.75     21.80 o 
  -5  11   4        7.72      -10.20     10.20 o 
  -3  11   4      560.99      631.33     36.18 o 
  -1  11   4      574.88      579.20     23.96 o 
   1  11   4      177.94      121.44     15.33 o 
   3  11   4       35.10       15.43     11.98 o 
   5  11   4     1896.58     2069.61     56.95 o 
   7  11   4      554.43      556.88     43.57 o 
   9  11   4      119.54      164.99     39.35 o 
  11  11   4      221.65      164.01     38.87 o 
  13  11   4       52.63       40.60     32.36 o 
  15  11   4       84.43      110.43     37.93 o 
  17  11   4       62.67       67.54     35.99 o 
  19  11   4       38.92       23.18     33.91 o 
  21  11   4       74.07      157.09     50.18 o 
  23  11   4        7.92       10.35     37.26 o 
  25  11   4        4.65       20.45     54.89 o 
  27  11   4      484.79      722.82    103.52 o 
  29  11   4      291.15      521.97    259.98 o 
 -34  12   4        1.00       37.59     34.36 o 
 -32  12   4       70.88       60.50     34.66 o 
 -30  12   4       21.20        7.92     26.92 o 
 -28  12   4       12.05       12.40     26.43 o 
 -26  12   4       68.69       42.29     27.15 o 
 -24  12   4        3.17        1.26     20.17 o 
 -22  12   4       28.49       27.50     21.75 o 
 -20  12   4       90.93       71.53     23.79 o 
 -18  12   4      231.43      263.81     30.54 o 
 -16  12   4       88.74       55.13     20.89 o 
 -14  12   4      136.09      118.23     23.72 o 
 -12  12   4       78.70       87.53     18.76 o 
 -10  12   4       25.47       29.15     15.42 o 
  -8  12   4       25.45       28.24     15.15 o 
  -6  12   4      181.79      206.15     20.79 o 
  -4  12   4     1922.70     1878.86     52.78 o 
  -2  12   4     2511.14     2493.76     66.55 o 
   0  12   4       30.76      -17.92     17.92 o 
   2  12   4      133.44       78.40     21.86 o 
   4  12   4       54.46       15.36     35.96 o 
   6  12   4        7.28      -27.52     29.14 o 
   8  12   4      203.36      189.02     40.60 o 
  10  12   4      362.93      257.00     43.86 o 
  12  12   4      851.35      846.35     61.17 o 
  14  12   4      226.44      217.94     44.25 o 
  16  12   4      130.79       48.67     35.88 o 
  18  12   4        0.52       26.02     34.11 o 
  20  12   4        0.70        6.13     33.68 o 
  22  12   4      568.37      603.18     63.46 o 
  24  12   4      242.88      366.85     72.25 o 
  26  12   4       22.58      247.46    133.26 o 
  28  12   4      190.18      500.50     82.86 o 
 -31  13   4      169.18      189.30     38.12 o 
 -29  13   4       20.57       73.64     31.11 o 
 -27  13   4      373.36      265.07     61.47 o 
 -25  13   4      404.55      351.12     43.48 o 
 -23  13   4        4.60       28.64     25.70 o 
 -21  13   4        0.06       20.85     24.50 o 
 -19  13   4      261.09      224.24     35.63 o 
 -17  13   4      506.43      583.51     70.49 o 
 -15  13   4       89.13       79.96     27.33 o 
 -13  13   4        8.58      -18.87     18.87 o 
 -11  13   4        2.41       23.88     20.03 o 
  -9  13   4      162.39      190.06     28.88 o 
  -7  13   4        4.15        3.39     18.98 o 
  -5  13   4      123.40       64.93     24.22 o 
  -3  13   4      290.47      414.79     69.27 o 
  -1  13   4        1.66       -2.75     21.74 o 
   1  13   4       12.54        8.68     22.35 o 
   3  13   4       96.68      105.45     28.38 o 
   5  13   4       36.21      -10.99     27.70 o 
   7  13   4       18.51      -54.23     71.12 o 
   9  13   4      166.16      186.12     41.60 o 
  11  13   4      461.50      295.87     63.49 o 
  13  13   4       31.85      -27.24     63.54 o 
  15  13   4      129.54       75.50     37.04 o 
  17  13   4        7.82      -22.67     31.30 o 
  19  13   4       26.93       51.75     36.06 o 
  21  13   4      304.89      252.18     71.95 o 
  23  13   4       44.41       -9.67     48.64 o 
  25  13   4      103.61      -42.44     46.63 o 
  27  13   4        0.64      119.58     65.01 o 
 -30  14   4        9.08        7.40     25.93 o 
 -28  14   4       28.93       48.87     30.45 o 
 -26  14   4       55.10      100.25     31.34 o 
 -24  14   4      161.70      162.95     34.74 o 
 -22  14   4       95.35      102.28     30.82 o 
 -20  14   4        1.78       24.22     24.16 o 
 -18  14   4      298.61      313.56     43.76 o 
 -16  14   4       77.50       94.02     52.31 o 
 -14  14   4       39.33        9.01     33.63 o 
 -12  14   4      149.15      127.66     29.59 o 
 -10  14   4      110.34       94.05     26.25 o 
  -8  14   4        0.02       11.16     29.57 o 
  -6  14   4        0.30       -8.38     32.28 o 
  -4  14   4        2.15        0.38     26.98 o 
  -2  14   4       20.17       12.15     22.63 o 
   0  14   4        4.97        4.82     23.44 o 
   2  14   4       22.86        6.66     23.55 o 
   4  14   4        5.62      -13.94     36.55 o 
   6  14   4        0.08      -26.02     33.34 o 
   8  14   4       43.63       67.87     44.51 o 
  10  14   4       28.07        6.99     39.94 o 
  12  14   4       53.62       50.38     43.44 o 
  14  14   4       58.75       98.94     50.78 o 
  16  14   4       45.35       42.65     46.70 o 
  18  14   4        5.16       58.01     46.17 o 
  20  14   4        4.29       30.67     47.84 o 
  22  14   4        0.17      -13.46     46.53 o 
  24  14   4        9.27       11.96     48.31 o 
  26  14   4       68.59      -41.91     51.23 o 
 -29  15   4       11.82       24.10     34.07 o 
 -27  15   4       12.96        1.67     27.49 o 
 -25  15   4        4.07       27.38     27.04 o 
 -23  15   4        2.01        1.27     24.12 o 
 -21  15   4        3.62      -23.27     23.27 o 
 -19  15   4       38.51       49.77     26.85 o 
 -17  15   4       81.67       79.31     28.48 o 
 -15  15   4       24.75       35.06     33.62 o 
 -13  15   4      339.72      285.35     42.63 o 
 -11  15   4       97.54       95.92     27.65 o 
  -9  15   4      108.23      113.98     30.54 o 
  -7  15   4       20.88       21.77     26.66 o 
  -5  15   4       45.25      -13.89     27.26 o 
  -3  15   4      175.31       43.20     24.89 o 
  -1  15   4      146.71      130.40     34.75 o 
   1  15   4       19.64        6.60     31.96 o 
   3  15   4       15.88      -10.97     38.19 o 
   5  15   4      212.05      167.26     58.34 o 
   7  15   4        0.67      -30.63     30.63 o 
   9  15   4       31.53        2.61     42.31 o 
  11  15   4        9.66       26.37     39.09 o 
  13  15   4       40.35       56.14     51.36 o 
  15  15   4        0.32      -40.68     41.72 o 
  17  15   4        6.40      -40.20     40.20 o 
  19  15   4       16.25       20.07     47.55 o 
  21  15   4       31.60      -12.07     49.28 o 
  23  15   4        3.17       15.72     53.65 o 
 -26  16   4       13.77       16.55     26.06 o 
 -24  16   4       62.87       68.63     31.19 o 
 -22  16   4       33.85       30.35     27.03 o 
 -20  16   4      177.03      140.49     34.10 o 
 -18  16   4        2.64       12.45     24.48 o 
 -16  16   4       14.12       13.63     24.85 o 
 -14  16   4      170.28      211.13     35.84 o 
 -12  16   4        1.56       19.72     25.16 o 
 -10  16   4       11.21       12.21     26.97 o 
  -8  16   4       50.73       69.31     32.56 o 
  -6  16   4       94.88      117.27     62.90 o 
  -4  16   4        0.68       15.94     27.00 o 
  -2  16   4       20.22       22.18     19.76 o 
   0  16   4        4.01        2.56     26.48 o 
   2  16   4        1.44       20.96     39.15 o 
   4  16   4        2.60       21.24     41.26 o 
   6  16   4       11.64       46.38     46.03 o 
   8  16   4        6.45       20.73     39.62 o 
  10  16   4        0.01       37.89     45.81 o 
  12  16   4       30.08       61.64     49.08 o 
  14  16   4        0.62       -8.71     40.91 o 
  16  16   4       30.69       65.46     52.79 o 
  18  16   4       18.81       57.09     52.79 o 
  20  16   4       14.56       57.74     56.30 o 
  22  16   4        0.05        4.79     52.61 o 
 -23  17   4       20.80       -7.11     27.31 o 
 -21  17   4       33.76       47.40     33.47 o 
 -19  17   4        4.32       20.32     26.80 o 
 -17  17   4        3.66       34.21     27.56 o 
 -15  17   4      146.18      112.28     32.63 o 
 -13  17   4        2.75      -23.83     23.83 o 
 -11  17   4        2.59       21.89     29.63 o 
  -9  17   4        0.83       39.13     32.77 o 
  -7  17   4        3.01       26.80     31.83 o 
  -5  17   4       11.42       -4.49     29.94 o 
  -3  17   4        0.63       11.30     28.93 o 
  -1  17   4        0.08      -39.13     39.13 o 
   1  17   4        6.78        3.60     41.76 o 
   3  17   4       23.35       26.43     43.74 o 
   5  17   4        4.95       69.77     47.79 o 
   7  17   4       22.13      -12.59     42.44 o 
   9  17   4        0.64       19.08     44.20 o 
  11  17   4       79.33       78.20     53.48 o 
  13  17   4        5.07       -0.63     43.77 o 
  15  17   4       10.43      -28.86     39.69 o 
  17  17   4        7.07      105.33     58.93 o 
  19  17   4       68.69      107.21     62.36 o 
 -20  18   4       24.88       14.67     38.41 o 
 -18  18   4        0.16      -24.56     24.56 o 
 -16  18   4        0.14       37.57     26.52 o 
 -14  18   4        5.32        8.94     32.58 o 
 -12  18   4        8.01       69.32     35.07 o 
 -10  18   4       11.99       -3.95     28.85 o 
  -8  18   4        1.90      -28.10     29.55 o 
  -6  18   4       25.54       -3.47     30.62 o 
  -4  18   4        7.29        2.56     29.99 o 
  -2  18   4        9.58       -9.91     44.13 o 
   0  18   4        1.71      -11.55     38.40 o 
   2  18   4        0.03       10.45     42.47 o 
   4  18   4        1.49      -24.74     38.18 o 
   6  18   4        0.04        9.46     45.09 o 
   8  18   4        1.27       58.50     48.66 o 
  10  18   4       29.72       23.04     48.02 o 
  12  18   4      122.62       59.73     52.09 o 
  14  18   4        4.43        4.35     44.30 o 
  16  18   4        5.87       54.92     50.85 o 
 -17  19   4        9.34        9.79     31.42 o 
 -15  19   4        0.51       30.33     35.14 o 
 -13  19   4       10.51        5.11     29.29 o 
 -11  19   4       10.14      -25.67     31.53 o 
  -9  19   4        6.41        2.40     43.94 o 
  -7  19   4        0.28       46.83     34.58 o 
  -5  19   4        0.04        4.28     29.47 o 
  -3  19   4       18.47       24.18     47.21 o 
  -1  19   4        1.22       20.90     43.50 o 
   1  19   4        0.04       -6.03     48.17 o 
   3  19   4       14.41       -9.78     45.04 o 
   5  19   4        3.92       25.45     44.56 o 
   7  19   4       14.94       45.91     48.71 o 
   9  19   4        0.88       24.37     50.92 o 
  11  19   4        5.69      -27.10     41.16 o 
 -10  20   4        0.82       11.22     31.39 o 
  -8  20   4        4.97       22.19     31.67 o 
  -6  20   4       12.63       40.06     44.99 o 
  -4  20   4        0.06      100.69     57.37 o 
  -2  20   4       20.42      -37.00     37.00 o 
   0  20   4        0.36       29.26     46.30 o 
   2  20   4        3.02      159.85     59.74 o 
   4  20   4        0.37        1.44     45.35 o 
   6  20   4        0.54       51.35     48.04 o 
 -41   1   5       26.44       52.04     27.50 o 
 -39   1   5        0.19       46.63     26.59 o 
 -37   1   5       49.97       82.65     26.27 o 
 -35   1   5        0.90       27.00     23.06 o 
 -33   1   5       67.25       97.86     26.57 o 
 -31   1   5       13.66       40.74     20.23 o 
 -29   1   5      424.05      375.40     34.84 o 
 -27   1   5      271.80      269.07     30.07 o 
 -25   1   5     2368.06     2171.71     77.72 o 
 -23   1   5     6964.34     6525.72    107.63 o 
 -21   1   5     5772.71     5089.59     78.18 o 
 -19   1   5     5820.85     5572.40     63.61 o 
 -17   1   5     4664.40     4421.89     49.17 o 
 -15   1   5    10402.80     9848.18     88.24 o 
 -13   1   5     1372.83     1419.38     19.38 o 
 -11   1   5     3829.78     4019.12     36.51 o 
  -9   1   5        7.40       -4.21      4.21 o 
  -7   1   5     1703.07     1889.18     23.52 o 
  -5   1   5      154.89      184.50      7.11 o 
  -3   1   5       99.93       89.83      5.82 o 
  -1   1   5      251.38      224.87      6.52 o 
   1   1   5      162.57      139.76      5.47 o 
   3   1   5       42.08       88.01      7.02 o 
   5   1   5     3999.59     3836.58     37.27 o 
   7   1   5      426.99      529.19     13.74 o 
   9   1   5     2791.67     2725.32     36.99 o 
  11   1   5     1233.90     1102.65     25.05 o 
  13   1   5      209.90      217.45     23.31 o 
  15   1   5       66.37       22.20     19.29 o 
  17   1   5     1165.73     1215.84     54.04 o 
  19   1   5      356.85      409.52     35.38 o 
  21   1   5      178.42      167.94     62.31 o 
  23   1   5     1395.93     1331.24     88.29 o 
  25   1   5      941.65     1082.25     84.40 o 
  27   1   5      374.45      474.11     66.69 o 
  29   1   5      196.61      289.59     60.49 o 
  31   1   5       22.90      171.39     63.32 o 
  33   1   5      148.04      363.57     61.44 o 
  35   1   5      679.72      924.55     81.78 o 
 -40   2   5       69.72       49.94     28.80 o 
 -38   2   5       78.80       99.85     31.16 o 
 -36   2   5        0.28       11.72     22.79 o 
 -34   2   5       24.25       21.36     22.05 o 
 -32   2   5      293.31      283.44     34.36 o 
 -30   2   5       14.50       14.05     20.01 o 
 -28   2   5      115.68      131.44     26.44 o 
 -26   2   5      223.10      187.42     27.00 o 
 -24   2   5     2675.90     2517.28     70.26 o 
 -22   2   5      302.51      318.92     24.15 o 
 -20   2   5      852.60      839.34     33.75 o 
 -18   2   5       13.93        7.85      6.64 o 
 -16   2   5     1764.38     1690.89     26.19 o 
 -14   2   5     1821.99     1821.94     24.06 o 
 -12   2   5     6888.70     6646.50     55.45 o 
 -10   2   5        1.11        3.50      4.66 o 
  -8   2   5       51.18       48.54      7.56 o 
  -6   2   5     5032.03     4855.26     62.68 o 
  -4   2   5     1576.40     1559.26     23.37 o 
  -2   2   5     1127.35     1191.33     17.28 o 
   0   2   5      454.28      426.06      9.11 o 
   2   2   5      345.48      352.91      9.18 o 
   4   2   5       25.23       23.69      5.84 o 
   6   2   5     2039.39     1942.58     25.84 o 
   8   2   5      397.31      344.38     12.82 o 
  10   2   5      397.72      409.48     21.73 o 
  12   2   5     2990.70     2951.05     47.69 o 
  14   2   5      600.19      562.94     27.62 o 
  16   2   5      644.26      596.05     30.15 o 
  18   2   5       59.81       60.72     22.74 o 
  20   2   5      309.94      301.47     39.39 o 
  22   2   5        8.77      -32.83     43.40 o 
  24   2   5     1501.26     1418.44    107.58 o 
  26   2   5     1163.14     1288.58     92.34 o 
  28   2   5       13.18       53.47     45.23 o 
  30   2   5      201.10      378.04     99.69 o 
  32   2   5      195.67      361.35     61.00 o 
  34   2   5      258.37      443.33     62.52 o 
 -39   3   5      126.85      128.13     32.38 o 
 -37   3   5       47.66       86.70     27.82 o 
 -35   3   5      314.44      268.07     36.20 o 
 -33   3   5       69.33       97.11     27.53 o 
 -31   3   5      124.36      116.20     27.26 o 
 -29   3   5      127.10      123.57     25.40 o 
 -27   3   5       64.20       40.40     20.62 o 
 -25   3   5     2453.35     2441.47     70.63 o 
 -23   3   5       49.56       60.40     15.90 o 
 -21   3   5     3365.22     3318.69     59.67 o 
 -19   3   5     1559.68     1352.87     28.12 o 
 -17   3   5      754.75      661.28     17.02 o 
 -15   3   5     1187.31     1142.23     20.57 o 
 -13   3   5     2082.69     1934.60     23.94 o 
 -11   3   5       69.20       67.10      6.41 o 
  -9   3   5     1841.20     1808.60     31.73 o 
  -7   3   5     1998.44     2283.02     39.15 o 
  -5   3   5       14.17       -1.06      6.75 o 
  -3   3   5    14832.78    14966.33    128.53 o 
  -1   3   5     1866.52     1840.52     21.46 o 
   1   3   5     1870.12     2115.51     24.49 o 
   3   3   5     3777.03     3790.58     37.36 o 
   5   3   5      860.04      945.52     17.39 o 
   7   3   5     1706.70     1877.39     28.05 o 
   9   3   5      950.01      846.91     20.58 o 
  11   3   5     5117.39     5065.68     59.41 o 
  13   3   5     1142.32     1147.40     36.80 o 
  15   3   5     4634.98     4361.56     78.61 o 
  17   3   5     2302.56     1998.60     55.18 o 
  19   3   5      133.27      165.69     35.49 o 
  21   3   5      123.46      107.54     35.58 o 
  23   3   5      522.39      579.14     66.39 o 
  25   3   5      197.17       38.90     72.87 o 
  27   3   5       48.68      302.67     68.69 o 
  29   3   5      190.97      230.22     55.83 o 
  31   3   5       14.00      135.71     53.75 o 
  33   3   5       74.48      258.90     53.66 o 
 -40   4   5      123.45      155.61     45.87 o 
 -38   4   5        1.71       39.55     25.37 o 
 -36   4   5        5.44       34.33     25.60 o 
 -34   4   5       83.17       94.73     33.90 o 
 -32   4   5        3.64       15.20     21.79 o 
 -30   4   5        8.49        4.38     19.78 o 
 -28   4   5      245.51      177.26     27.50 o 
 -26   4   5      121.81       83.38     22.25 o 
 -24   4   5     3670.70     3270.76     81.86 o 
 -22   4   5     1022.04      938.66     36.16 o 
 -20   4   5     9125.43     8839.76    116.66 o 
 -18   4   5     3413.48     3203.86     45.97 o 
 -16   4   5      116.68      128.05      8.97 o 
 -14   4   5     4976.05     4934.99     51.39 o 
 -12   4   5     1055.87     1114.62     20.62 o 
 -10   4   5        8.46       14.11      4.90 o 
  -8   4   5     5618.97     5775.43     65.86 o 
  -6   4   5      252.18      303.36     14.72 o 
  -4   4   5       94.56       60.18      7.70 o 
  -2   4   5     1166.30     1165.45     21.48 o 
   0   4   5     2319.87     2509.69     28.26 o 
   2   4   5      249.49      274.37      9.28 o 
   4   4   5     1406.14     1493.50     22.05 o 
   6   4   5     4751.79     5151.74     54.26 o 
   8   4   5      962.36      972.87     21.93 o 
  10   4   5     1828.22     1837.14     36.97 o 
  12   4   5       45.83       49.49     21.28 o 
  14   4   5      389.79      389.76     25.87 o 
  16   4   5      312.19      353.67     26.02 o 
  18   4   5      296.24      333.76     33.22 o 
  20   4   5        6.73      -10.97     27.83 o 
  22   4   5      109.71      121.30     49.15 o 
  24   4   5       29.42        7.75     42.81 o 
  26   4   5      404.42      391.18     60.29 o 
  28   4   5      367.16      384.78     59.27 o 
  30   4   5      202.97      465.71     64.68 o 
  32   4   5       53.69      176.63     46.34 o 
  34   4   5       31.85      268.78     68.61 o 
 -39   5   5      117.36      164.66     40.33 o 
 -37   5   5       98.95       36.96     27.22 o 
 -35   5   5        1.25        6.87     22.85 o 
 -33   5   5       24.08       16.07     22.26 o 
 -31   5   5        1.94       -1.26     20.18 o 
 -29   5   5      259.29      260.07     32.07 o 
 -27   5   5      361.19      384.78     34.77 o 
 -25   5   5       77.24       67.77     21.92 o 
 -23   5   5      237.51      231.67     43.31 o 
 -21   5   5      204.37      179.21     28.57 o 
 -19   5   5     1893.43     1747.63     40.06 o 
 -17   5   5     1064.37     1110.05     24.64 o 
 -15   5   5       14.66       17.50      6.25 o 
 -13   5   5      161.80      177.75      9.03 o 
 -11   5   5     1342.87     1241.84     21.96 o 
  -9   5   5      499.56      446.37     12.81 o 
  -7   5   5       36.25       12.73      7.95 o 
  -5   5   5     2469.34     2582.81     33.58 o 
  -3   5   5      194.67      212.44      8.64 o 
  -1   5   5     4660.11     4768.40     45.33 o 
   1   5   5     2649.14     2898.98     28.21 o 
   3   5   5     1907.16     2085.75     26.91 o 
   5   5   5     1417.59     1537.18     25.49 o 
   7   5   5       70.25       60.46      9.69 o 
   9   5   5     1550.25     1604.04     29.53 o 
  11   5   5      444.92      416.29     24.99 o 
  13   5   5       18.51       25.67     16.14 o 
  15   5   5        6.72       -0.30     15.87 o 
  17   5   5      376.37      304.34     30.54 o 
  19   5   5      185.80       79.81     24.65 o 
  21   5   5      238.15      250.65     40.01 o 
  23   5   5       41.27       41.00     44.11 o 
  25   5   5        1.48       65.74     43.83 o 
  27   5   5      218.92      292.96     54.48 o 
  29   5   5      261.43      377.77     70.47 o 
  31   5   5      133.01      318.09     81.87 o 
  33   5   5        8.93      142.42     73.50 o 
 -38   6   5        7.58        8.92     23.94 o 
 -36   6   5        9.95       19.50     24.66 o 
 -34   6   5      642.71      688.51     49.18 o 
 -32   6   5      294.08      309.86     36.02 o 
 -30   6   5      237.59      204.30     29.94 o 
 -28   6   5       90.34       90.87     23.93 o 
 -26   6   5      148.78      157.70     25.96 o 
 -24   6   5      431.00      464.37     34.89 o 
 -22   6   5      716.04      703.90     33.63 o 
 -20   6   5     1316.93     1181.83     39.93 o 
 -18   6   5      817.32      782.79     26.73 o 
 -16   6   5       45.05       44.34      8.27 o 
 -14   6   5       31.72       45.65      7.91 o 
 -12   6   5     2867.42     2929.28     39.10 o 
 -10   6   5      793.24      875.90     19.81 o 
  -8   6   5      438.02      452.43     12.88 o 
  -6   6   5      138.55      138.21      8.11 o 
  -4   6   5     1474.56     1587.71     23.77 o 
  -2   6   5      939.28      863.21     15.91 o 
   0   6   5      112.99      121.63      6.89 o 
   2   6   5      338.01      367.28     11.44 o 
   4   6   5     4646.48     5070.61     54.62 o 
   6   6   5       28.33       29.12      7.71 o 
   8   6   5      316.06      374.68     16.51 o 
  10   6   5      699.00      821.34     32.65 o 
  12   6   5       46.18       56.92     16.33 o 
  14   6   5      201.61      153.09     21.47 o 
  16   6   5       91.11      161.10     26.27 o 
  18   6   5      662.14      549.52     44.56 o 
  20   6   5      293.26      253.47     73.10 o 
  22   6   5      873.06      873.79     81.46 o 
  24   6   5      876.33      925.81    146.09 o 
  26   6   5        2.76       60.56     97.60 o 
  28   6   5       16.80      109.38     73.26 o 
  30   6   5       13.09      161.21     46.64 o 
  32   6   5       33.95      219.24     63.92 o 
 -39   7   5        2.82      -22.76     40.00 o 
 -37   7   5      490.12      438.46     43.71 o 
 -35   7   5      194.76      126.69     46.04 o 
 -33   7   5       36.11       50.23     24.10 o 
 -31   7   5      482.67      396.29     46.22 o 
 -29   7   5        0.24        5.97     20.15 o 
 -27   7   5        4.21      -15.99     15.99 o 
 -25   7   5      924.86      910.41     44.53 o 
 -23   7   5       10.65       26.88     18.30 o 
 -21   7   5       63.36       66.61     17.49 o 
 -19   7   5      520.54      542.22     29.82 o 
 -17   7   5      929.01      835.34     27.07 o 
 -15   7   5       92.41       79.64      9.54 o 
 -13   7   5     2580.10     2477.33     36.68 o 
 -11   7   5      137.75      124.63     10.14 o 
  -9   7   5        0.04       -2.16      5.40 o 
  -7   7   5      585.05      622.81     15.86 o 
  -5   7   5     1313.87     1407.73     22.61 o 
  -3   7   5     2810.49     2812.25     32.23 o 
  -1   7   5     2188.53     2239.46     27.08 o 
   1   7   5      261.28      331.54     15.72 o 
   3   7   5     1031.88     1099.30     23.02 o 
   5   7   5      744.60      822.36     21.08 o 
   7   7   5       67.51       72.83     12.36 o 
   9   7   5     1283.02     1290.87     39.65 o 
  11   7   5     1317.80     1313.64     41.38 o 
  13   7   5     1625.42     1699.85     55.87 o 
  15   7   5      266.22      263.18     29.28 o 
  17   7   5       14.00       18.19     20.97 o 
  19   7   5        0.05       15.20     25.40 o 
  21   7   5        1.97       20.76     49.24 o 
  23   7   5       17.33       54.69     44.11 o 
  25   7   5        0.08       82.23     70.17 o 
  27   7   5        7.35       98.92     73.26 o 
  29   7   5      362.31      587.07     66.12 o 
  31   7   5      241.79      529.33     88.32 o 
 -38   8   5      187.95      235.27     42.20 o 
 -36   8   5      261.17      290.50     38.53 o 
 -34   8   5      319.15      292.40     37.61 o 
 -32   8   5      172.62      151.26     29.90 o 
 -30   8   5       12.82       24.97     21.16 o 
 -28   8   5       52.67       69.29     22.89 o 
 -26   8   5     1645.08     1445.11     69.46 o 
 -24   8   5     1360.44     1249.18     51.04 o 
 -22   8   5       30.13       13.69     17.91 o 
 -20   8   5     2956.20     2908.26     65.87 o 
 -18   8   5      198.27      166.66     20.54 o 
 -16   8   5      275.37      274.35     22.63 o 
 -14   8   5      183.75      204.20     13.55 o 
 -12   8   5      502.50      509.60     16.86 o 
 -10   8   5      123.67      112.87     12.72 o 
  -8   8   5        0.65        6.73      4.97 o 
  -6   8   5      122.54       98.23      7.88 o 
  -4   8   5      388.02      369.06     11.70 o 
  -2   8   5     2686.65     2900.03     34.11 o 
   0   8   5      468.08      487.47     14.24 o 
   2   8   5      288.11      311.89     14.88 o 
   4   8   5     1660.08     1906.22     39.95 o 
   6   8   5     2059.06     2119.77     49.34 o 
   8   8   5      937.54     1005.00     35.81 o 
  10   8   5       36.34       16.43     19.95 o 
  12   8   5       29.40       40.84     23.20 o 
  14   8   5       40.28       97.61     23.96 o 
  16   8   5      509.08      542.37     41.77 o 
  18   8   5       41.17       77.08     31.62 o 
  20   8   5       70.41       76.82     48.84 o 
  22   8   5       32.89       32.57     37.10 o 
  24   8   5      110.52      178.38     48.58 o 
  26   8   5      226.34      495.42     77.59 o 
  28   8   5       78.15      254.04     49.25 o 
  30   8   5       58.28      326.77     51.13 o 
  32   8   5       56.84      411.94     85.09 o 
 -37   9   5        0.00       53.64     29.12 o 
 -35   9   5        0.60       56.47     24.74 o 
 -33   9   5      217.19      245.65     41.93 o 
 -31   9   5        0.07        5.43     22.23 o 
 -29   9   5      189.42      191.61     30.65 o 
 -27   9   5        0.64       21.73     20.83 o 
 -25   9   5       16.80       34.70     19.46 o 
 -23   9   5        3.05       60.05     20.64 o 
 -21   9   5     1338.90     1291.61     49.79 o 
 -19   9   5      300.53      277.91     24.25 o 
 -17   9   5      749.28      686.40     32.18 o 
 -15   9   5     1682.91     1681.96     46.02 o 
 -13   9   5      231.03      246.93     19.77 o 
 -11   9   5        0.03        6.39      6.90 o 
  -9   9   5      672.65      719.96     23.98 o 
  -7   9   5      141.73      129.70     10.66 o 
  -5   9   5      519.61      552.45     17.14 o 
  -3   9   5        3.54        7.04      7.26 o 
  -1   9   5       10.01      -11.58     11.58 o 
   1   9   5     1723.88     1815.19     32.49 o 
   3   9   5        2.19      -10.89     10.89 o 
   5   9   5     1138.08     1184.33     49.51 o 
   7   9   5      742.55      830.94     47.03 o 
   9   9   5       16.00       26.42     24.86 o 
  11   9   5       28.21      104.14     27.13 o 
  13   9   5       27.96       17.55     24.71 o 
  15   9   5      204.97      115.89     62.13 o 
  17   9   5     2502.25     2192.65    119.95 o 
  19   9   5       86.24       56.12     34.96 o 
  21   9   5      138.97      133.55     62.17 o 
  23   9   5      523.58      604.18     82.22 o 
  25   9   5       43.89       84.11     42.48 o 
  27   9   5      156.04      336.89     85.81 o 
  29   9   5       75.11      200.78     80.78 o 
 -36  10   5       40.17       49.67     30.34 o 
 -34  10   5      186.61      170.17     37.21 o 
 -32  10   5       95.50      158.56     36.21 o 
 -30  10   5       26.63        7.12     27.64 o 
 -28  10   5      213.12      179.42     34.76 o 
 -26  10   5      360.48      338.27     41.11 o 
 -24  10   5      116.95      119.96     38.81 o 
 -22  10   5        4.38       -6.36     20.12 o 
 -20  10   5      380.98      380.20     45.40 o 
 -18  10   5      532.48      526.92     35.63 o 
 -16  10   5      252.13      305.52     26.11 o 
 -14  10   5       46.55       36.56     16.13 o 
 -12  10   5        0.56       -0.86     14.38 o 
 -10  10   5      120.87      119.99     19.51 o 
  -8  10   5       79.94       53.10     12.62 o 
  -6  10   5     1140.47     1192.81     30.62 o 
  -4  10   5      971.79      938.15     33.27 o 
  -2  10   5      866.73      934.91     32.35 o 
   0  10   5     1107.12     1173.50     33.03 o 
   2  10   5      472.82      557.95     44.23 o 
   4  10   5      560.87      459.11     41.17 o 
   6  10   5      717.96      671.64     46.74 o 
   8  10   5     1638.58     1803.60     68.72 o 
  10  10   5      260.27      263.52     45.90 o 
  12  10   5      745.15      750.49     58.47 o 
  14  10   5       66.15       39.97     33.17 o 
  16  10   5       19.97       30.09     32.42 o 
  18  10   5      357.25      308.50     48.47 o 
  20  10   5       94.98      169.13     43.58 o 
  22  10   5      411.68      447.57     57.62 o 
  24  10   5      145.86      178.32     47.36 o 
  26  10   5        3.78       80.95     44.49 o 
  28  10   5      106.11      229.24     80.08 o 
  30  10   5      125.80      476.24     89.16 o 
 -35  11   5       88.56      131.19     34.12 o 
 -33  11   5        4.17       -0.92     27.15 o 
 -31  11   5       27.09       22.92     27.24 o 
 -29  11   5        0.45      -17.42     24.36 o 
 -27  11   5       91.49       64.21     28.44 o 
 -25  11   5        2.75       -2.21     24.45 o 
 -23  11   5      126.25      128.79     30.64 o 
 -21  11   5      354.77      314.51     43.24 o 
 -19  11   5        4.94       -3.91     18.03 o 
 -17  11   5      894.28      890.74     39.40 o 
 -15  11   5        6.03       13.61     15.65 o 
 -13  11   5      591.21      658.93     34.20 o 
 -11  11   5       16.67      -14.00     14.00 o 
  -9  11   5      205.25      168.53     19.70 o 
  -7  11   5        1.75      -17.96     17.96 o 
  -5  11   5     1530.01     1519.36     42.52 o 
  -3  11   5      354.64      297.69     30.22 o 
  -1  11   5     3320.80     3435.46     71.07 o 
   1  11   5     1344.30     1234.00     83.19 o 
   3  11   5       15.39       17.21     36.40 o 
   5  11   5       37.28       35.61     26.17 o 
   7  11   5      438.23      536.64     44.00 o 
   9  11   5      254.19      226.83     41.85 o 
  11  11   5       47.25       16.61     31.35 o 
  13  11   5      202.94      133.86     41.26 o 
  15  11   5        0.25        9.58     32.52 o 
  17  11   5       40.26       45.46     41.21 o 
  19  11   5      107.62      109.82     40.95 o 
  21  11   5      297.22      294.55    121.38 o 
  23  11   5       19.63       96.21     43.56 o 
  25  11   5       95.55      106.64     45.00 o 
  27  11   5      395.68      499.80    140.64 o 
  29  11   5       11.59      260.18     72.44 o 
 -32  12   5        4.23        7.76     26.67 o 
 -30  12   5        0.35        5.99     27.51 o 
 -28  12   5       29.99       51.18     30.19 o 
 -26  12   5      426.32      411.32     44.80 o 
 -24  12   5       57.17       56.70     24.41 o 
 -22  12   5      155.42      136.64     28.37 o 
 -20  12   5      214.97      144.58     26.81 o 
 -18  12   5      609.13      603.01     39.89 o 
 -16  12   5      175.42      190.77     27.35 o 
 -14  12   5       91.52      101.80     20.84 o 
 -12  12   5        0.01      -14.09     14.77 o 
 -10  12   5        7.27        3.47     23.62 o 
  -8  12   5        0.96      -11.67     11.67 o 
  -6  12   5      166.04       92.44     19.01 o 
  -4  12   5      419.91      468.60     27.72 o 
  -2  12   5      310.27      229.90     29.23 o 
   0  12   5      420.44      300.99     38.90 o 
   2  12   5      268.61      277.44     38.42 o 
   4  12   5     1890.04     1729.09     83.70 o 
   6  12   5      546.58      473.84     63.11 o 
   8  12   5       11.03      -21.83     44.68 o 
  10  12   5      159.78      194.04     42.24 o 
  12  12   5      155.35      143.09     77.88 o 
  14  12   5        1.62      -52.35     70.73 o 
  16  12   5      155.57      164.86     46.32 o 
  18  12   5      155.08      138.18     45.70 o 
  20  12   5        1.04      -23.07     36.19 o 
  22  12   5       55.98       86.35     44.02 o 
  24  12   5       38.86       49.06    130.12 o 
  26  12   5       17.65       73.09     97.02 o 
 -31  13   5       20.12       38.34     28.27 o 
 -29  13   5       28.62       44.66     25.41 o 
 -27  13   5        7.65       39.05     26.43 o 
 -25  13   5       11.82      -23.75     23.75 o 
 -23  13   5       39.44       36.01     25.12 o 
 -21  13   5      170.91      118.71     31.10 o 
 -19  13   5       41.91       12.72     23.66 o 
 -17  13   5       60.49       39.68     27.73 o 
 -15  13   5        0.35       -5.71     20.53 o 
 -13  13   5       11.67       26.70     19.24 o 
 -11  13   5       36.36       32.31     18.07 o 
  -9  13   5       19.66       25.39     17.32 o 
  -7  13   5      208.66      158.36     27.11 o 
  -5  13   5      243.02      241.06     28.27 o 
  -3  13   5        4.67      -31.60     31.60 o 
  -1  13   5        4.18      -39.80     61.05 o 
   1  13   5       59.89       23.23     34.91 o 
   3  13   5      100.20      -48.49     57.60 o 
   5  13   5      243.60      237.00     59.16 o 
   7  13   5       81.89       91.69     68.67 o 
   9  13   5       11.53      -16.56     32.36 o 
  11  13   5       38.32       55.87     35.78 o 
  13  13   5       54.34       -6.61     90.65 o 
  15  13   5       45.57        9.83     35.37 o 
  17  13   5       66.18       53.15     40.14 o 
  19  13   5      222.60      226.66     60.75 o 
  21  13   5      116.18       89.21     56.46 o 
  23  13   5       41.05       77.98     98.42 o 
  25  13   5       20.14      115.30    122.50 o 
 -30  14   5      156.57      123.70     33.80 o 
 -28  14   5       60.12       89.12     33.07 o 
 -26  14   5       82.53       48.80     28.13 o 
 -24  14   5        2.44       41.23     25.32 o 
 -22  14   5      184.36      162.18     34.43 o 
 -20  14   5      123.21      127.14     31.39 o 
 -18  14   5      197.48      222.64     36.94 o 
 -16  14   5       48.75       70.47     27.31 o 
 -14  14   5        9.43        7.14     33.14 o 
 -12  14   5       77.71      119.84     28.47 o 
 -10  14   5       19.87       55.69     24.57 o 
  -8  14   5       99.60       35.69     23.36 o 
  -6  14   5       16.47       -1.71     23.49 o 
  -4  14   5      130.82      154.19     46.54 o 
  -2  14   5      427.27      331.62     69.68 o 
   0  14   5       19.46      -37.37     37.37 o 
   2  14   5      109.72      130.84     53.18 o 
   4  14   5       16.81       -2.60     38.82 o 
   6  14   5        9.71      -30.21     38.53 o 
   8  14   5      120.01      114.43     49.19 o 
  10  14   5        1.86       -5.83     37.67 o 
  12  14   5       44.26       -9.08     41.01 o 
  14  14   5        6.88      -33.91     38.18 o 
  16  14   5      104.19       74.80     52.06 o 
  18  14   5       33.65        0.12     48.18 o 
  20  14   5       22.73        3.98     48.60 o 
  22  14   5       65.05       77.08     60.88 o 
  24  14   5       18.48        1.72     51.61 o 
 -27  15   5        2.86       12.99     26.72 o 
 -25  15   5       28.31       30.66     28.82 o 
 -23  15   5       15.39        1.99     26.89 o 
 -21  15   5        2.99       25.45     26.55 o 
 -19  15   5       31.84       35.15     28.46 o 
 -17  15   5      135.60      170.46     37.54 o 
 -15  15   5       10.53       17.73     25.79 o 
 -13  15   5      267.69      279.11     38.26 o 
 -11  15   5       25.37       59.34     25.21 o 
  -9  15   5       32.32       19.89     23.30 o 
  -7  15   5       38.67       19.30     42.77 o 
  -5  15   5        0.01        4.65     23.35 o 
  -3  15   5       44.83       90.07     47.78 o 
  -1  15   5        1.79       11.19     45.15 o 
   1  15   5      536.34      448.48     80.67 o 
   3  15   5       88.37       35.60     48.44 o 
   5  15   5        6.10      -13.87     38.39 o 
   7  15   5        4.83        5.18     37.97 o 
   9  15   5        0.08       -1.92     42.70 o 
  11  15   5       46.83      136.84     54.23 o 
  13  15   5       45.70       44.75     46.31 o 
  15  15   5       38.49       35.54     51.43 o 
  17  15   5       29.57       52.72     51.54 o 
  19  15   5        1.63       -7.50     49.45 o 
  21  15   5       45.41       24.53     54.86 o 
 -26  16   5       43.55       41.63     41.15 o 
 -24  16   5        2.62       36.85     25.14 o 
 -22  16   5        0.77       -2.67     23.52 o 
 -20  16   5       27.81       25.59     26.00 o 
 -18  16   5      164.95      104.91     32.39 o 
 -16  16   5       53.95        7.26     25.92 o 
 -14  16   5      140.00      118.18     32.01 o 
 -12  16   5       22.02       45.44     25.65 o 
 -10  16   5        3.17       11.76     25.61 o 
  -8  16   5        7.64       17.45     28.45 o 
  -6  16   5        3.33      -25.29     25.29 o 
  -4  16   5       93.21      -12.93     43.82 o 
  -2  16   5      222.82      260.91     70.18 o 
   0  16   5       77.69       60.55     50.27 o 
   2  16   5       11.08      -21.12     42.05 o 
   4  16   5       57.79       24.25     46.55 o 
   6  16   5       10.74       97.50     52.43 o 
   8  16   5        5.82      -19.06     44.97 o 
  10  16   5       44.37       31.08     46.39 o 
  12  16   5       37.46       11.87     44.10 o 
  14  16   5       10.33       -3.94     47.01 o 
  16  16   5       35.16       42.47     50.14 o 
  18  16   5       52.38       18.68     52.14 o 
 -23  17   5        9.29       67.11     30.45 o 
 -21  17   5        9.36       34.06     27.73 o 
 -19  17   5       14.06       11.81     26.92 o 
 -17  17   5       10.68       33.66     28.66 o 
 -15  17   5      159.65      147.67     35.69 o 
 -13  17   5       26.03       25.39     31.38 o 
 -11  17   5       83.29       61.70     35.25 o 
  -9  17   5       59.42       58.45     32.04 o 
  -7  17   5        2.96       52.45     46.41 o 
  -5  17   5        0.29      -40.81     42.05 o 
  -3  17   5       22.12        0.49     44.63 o 
  -1  17   5       28.99       22.24     43.38 o 
   1  17   5        1.24      -30.24     41.36 o 
   3  17   5       37.26      -15.43     40.49 o 
   5  17   5        3.08       37.63     46.12 o 
   7  17   5        4.79      -37.11     37.11 o 
   9  17   5        3.18      -17.63     41.70 o 
  11  17   5       18.86       77.33     49.03 o 
  13  17   5       11.14       56.82     50.42 o 
  15  17   5       25.48       60.77     53.96 o 
  17  17   5        0.00       -4.13     51.76 o 
 -18  18   5        9.05       24.00     25.29 o 
 -16  18   5       42.71       65.05     30.29 o 
 -14  18   5       17.92       49.56     28.84 o 
 -12  18   5       74.14       50.95     36.29 o 
 -10  18   5        2.08        2.61     33.53 o 
  -8  18   5       21.15      107.52     53.88 o 
  -6  18   5        1.46      -19.58     34.07 o 
  -4  18   5        1.54      -20.73     42.38 o 
  -2  18   5        3.42       57.61     49.78 o 
   0  18   5        2.55       24.32     43.84 o 
   2  18   5       37.95       81.29     52.35 o 
   4  18   5       19.09       39.97     47.94 o 
   6  18   5        3.87       21.10     45.45 o 
   8  18   5        0.37      -11.17     48.93 o 
  10  18   5        0.02       83.24     51.93 o 
  12  18   5        7.36      133.98     60.03 o 
 -15  19   5        0.23       46.66     52.24 o 
 -13  19   5        2.98       91.79     39.61 o 
 -11  19   5        1.93      -29.89     29.89 o 
  -9  19   5       10.54       93.07     56.53 o 
  -7  19   5       23.97       63.11     49.59 o 
  -5  19   5        6.22       31.55     47.05 o 
  -3  19   5        0.08       58.67     47.09 o 
  -1  19   5       12.31       28.74     44.63 o 
   1  19   5       10.24       25.60     46.35 o 
   3  19   5        0.96       -4.26     41.77 o 
   5  19   5       12.40       95.53     54.16 o 
   7  19   5       54.28       88.53     52.58 o 
 -40   0   6      495.88      465.26     68.81 o 
 -38   0   6        5.08      -10.85     32.69 o 
 -36   0   6       16.41       94.89     41.34 o 
 -34   0   6      621.34      730.28     73.12 o 
 -32   0   6        3.36       10.98     28.65 o 
 -30   0   6       28.59       72.69     76.83 o 
 -28   0   6       58.45       80.98     34.70 o 
 -26   0   6      222.73      181.35     38.51 o 
 -24   0   6      843.06      820.62     62.65 o 
 -22   0   6     2887.65     2669.50    102.61 o 
 -20   0   6     7351.54     6994.27    137.98 o 
 -18   0   6     2621.90     2488.54     55.09 o 
 -16   0   6       83.41       54.52     10.43 o 
 -14   0   6      353.83      331.98     16.11 o 
 -12   0   6        6.68        6.94      7.19 o 
 -10   0   6       37.15       22.33      8.01 o 
  -8   0   6     7681.73     7508.66    107.50 o 
  -6   0   6      178.57      231.19     13.99 o 
  -4   0   6    10033.28    10251.12    104.06 o 
  -2   0   6     4247.91     4474.89     52.59 o 
   0   0   6       12.84       13.87      5.91 o 
   2   0   6      303.50      270.07     13.00 o 
   4   0   6      192.41      230.71     12.87 o 
   6   0   6     3244.82     3411.42     65.57 o 
   8   0   6     2829.35     2828.31     61.13 o 
  10   0   6        5.89       26.51     22.92 o 
  12   0   6     1880.53     1787.23    166.38 o 
  14   0   6     2392.89     2380.85     94.96 o 
  16   0   6      483.52      523.13     83.39 o 
  18   0   6       13.99       82.47     66.25 o 
  20   0   6      607.30      551.57     91.65 o 
  22   0   6      141.62      162.46     76.38 o 
  24   0   6      474.03      559.16     97.10 o 
  26   0   6      674.72      563.98    105.85 o 
  28   0   6      334.00      317.77     91.15 o 
  30   0   6        5.29      187.21     81.30 o 
 -39   1   6       48.37       79.20     28.21 o 
 -37   1   6      154.54      137.43     32.40 o 
 -35   1   6       83.64       63.10     27.38 o 
 -33   1   6      423.74      402.35     41.08 o 
 -31   1   6      272.03      283.63     35.14 o 
 -29   1   6      542.93      475.74     39.51 o 
 -27   1   6      528.13      450.48     73.07 o 
 -25   1   6      916.31      849.53     44.90 o 
 -23   1   6      862.00      887.91     43.45 o 
 -21   1   6     8969.74     8404.67    149.04 o 
 -19   1   6     7843.81     7431.55    100.75 o 
 -17   1   6     1836.07     1781.37     29.54 o 
 -15   1   6     1692.82     1678.09     25.13 o 
 -13   1   6      326.77      302.21     10.49 o 
 -11   1   6       89.53       86.08      7.22 o 
  -9   1   6      963.58      890.55     23.20 o 
  -7   1   6       20.56       33.63      6.05 o 
  -5   1   6     2092.03     2327.66     25.60 o 
  -3   1   6      360.22      429.66     10.76 o 
  -1   1   6     3522.40     3419.61     29.55 o 
   1   1   6       38.25       34.53      4.47 o 
   3   1   6       19.58       30.11      7.07 o 
   5   1   6     1849.25     1714.23     26.88 o 
   7   1   6     1764.45     1724.79     28.23 o 
   9   1   6     2591.45     2347.70     52.07 o 
  11   1   6      178.92      137.54     23.62 o 
  13   1   6     4531.44     4418.41     93.53 o 
  15   1   6     3857.69     3550.04     84.18 o 
  17   1   6       35.57       -8.09     40.16 o 
  19   1   6     2126.26     1976.73     97.84 o 
  21   1   6      441.48      337.37     60.63 o 
  23   1   6     1960.98     1903.85    104.61 o 
  25   1   6     1947.62     2203.58    115.21 o 
  27   1   6       94.15      204.88     59.09 o 
  29   1   6      330.54      521.87     73.29 o 
  31   1   6      138.97      309.47     62.34 o 
  33   1   6       26.77      213.93     53.48 o 
 -40   2   6       77.68      150.94     31.13 o 
 -38   2   6      348.10      366.24     53.62 o 
 -36   2   6       70.71       44.91     29.72 o 
 -34   2   6       20.42       13.17     23.33 o 
 -32   2   6      637.05      549.83     45.02 o 
 -30   2   6      283.02      297.42     34.38 o 
 -28   2   6       42.16       34.09     21.43 o 
 -26   2   6       66.94       46.71     20.08 o 
 -24   2   6      520.48      477.14     35.72 o 
 -22   2   6     1369.86     1293.53     49.30 o 
 -20   2   6     4216.56     3909.67     65.14 o 
 -18   2   6      180.95      240.60     15.04 o 
 -16   2   6     2614.44     2629.45     33.80 o 
 -14   2   6      770.78      772.34     17.82 o 
 -12   2   6      799.29      815.40     17.03 o 
 -10   2   6      600.79      548.50     14.69 o 
  -8   2   6     2062.93     1901.92     32.49 o 
  -6   2   6     3469.66     3420.23     45.14 o 
  -4   2   6      560.81      601.23     15.42 o 
  -2   2   6     2339.76     2491.83     28.70 o 
   0   2   6       20.52       10.55      5.44 o 
   2   2   6      198.96      180.70      8.25 o 
   4   2   6     3387.51     3387.81     41.39 o 
   6   2   6      284.35      309.60     12.82 o 
   8   2   6      415.81      435.29     16.40 o 
  10   2   6      999.91      894.67     40.42 o 
  12   2   6     3087.11     2841.75     71.09 o 
  14   2   6     9389.56     8271.05    143.63 o 
  16   2   6     1092.34     1042.15     57.55 o 
  18   2   6       65.77      -35.34     77.31 o 
  20   2   6      958.49      937.67     76.58 o 
  22   2   6      718.21      727.73     74.24 o 
  24   2   6      831.91      750.20     76.32 o 
  26   2   6       10.01       74.13     60.87 o 
  28   2   6     1163.35     1234.19     98.04 o 
  30   2   6      590.49      782.98    102.82 o 
  32   2   6      297.19      505.56     68.56 o 
 -39   3   6       88.29      156.76     40.36 o 
 -37   3   6       21.94       23.89     27.26 o 
 -35   3   6        0.00       27.53     27.04 o 
 -33   3   6      179.32      175.51     32.60 o 
 -31   3   6        0.89        5.32     21.16 o 
 -29   3   6       95.63      113.33     25.56 o 
 -27   3   6      341.60      351.37     40.55 o 
 -25   3   6      186.24      175.13     26.84 o 
 -23   3   6        0.37        3.77     16.97 o 
 -21   3   6       30.42       50.00     18.75 o 
 -19   3   6     1682.14     1551.02     41.33 o 
 -17   3   6      105.14      112.47      9.90 o 
 -15   3   6      403.68      413.58     17.41 o 
 -13   3   6      911.75      823.02     20.90 o 
 -11   3   6      320.89      367.61     17.37 o 
  -9   3   6       94.71      113.08     10.76 o 
  -7   3   6       42.71       31.53      8.68 o 
  -5   3   6     1053.85     1030.40     23.58 o 
  -3   3   6     1941.69     2136.43     33.41 o 
  -1   3   6     1573.92     1650.04     21.86 o 
   1   3   6      644.18      711.02     14.13 o 
   3   3   6     2412.55     2556.18     34.15 o 
   5   3   6     2779.26     2966.27     38.92 o 
   7   3   6      671.26      584.51     18.52 o 
   9   3   6       11.85      -12.74     17.63 o 
  11   3   6      363.28      260.51     26.81 o 
  13   3   6        1.51       14.98     17.88 o 
  15   3   6      146.90      191.29     35.09 o 
  17   3   6       66.89       66.89     43.28 o 
  19   3   6        0.07      -33.56     45.55 o 
  21   3   6      103.80       75.42     49.04 o 
  23   3   6      183.46      148.57     92.14 o 
  25   3   6      127.02       95.69     53.17 o 
  27   3   6       47.49      129.98     55.63 o 
  29   3   6      361.61      469.35     68.83 o 
  31   3   6      129.68      284.56    125.70 o 
  33   3   6      211.66      412.68     79.32 o 
 -38   4   6        7.31       44.31     27.10 o 
 -36   4   6      146.05      190.88     60.46 o 
 -34   4   6       12.23       52.72     25.10 o 
 -32   4   6       77.26       56.59     25.06 o 
 -30   4   6       25.69       14.38     21.24 o 
 -28   4   6      424.45      425.69     37.33 o 
 -26   4   6        3.33      -14.71     16.57 o 
 -24   4   6      177.91      206.18     27.55 o 
 -22   4   6     2763.36     2528.70     70.66 o 
 -20   4   6        0.00        2.43     16.32 o 
 -18   4   6     2122.83     1938.19     32.81 o 
 -16   4   6       34.40       22.62      7.68 o 
 -14   4   6       10.40       11.52      6.33 o 
 -12   4   6        5.44       -3.47      7.19 o 
 -10   4   6     1850.26     1879.07     35.33 o 
  -8   4   6      961.19     1163.31     26.72 o 
  -6   4   6      278.78      282.63     13.75 o 
  -4   4   6     1754.59     1685.56     29.53 o 
  -2   4   6     2487.53     2599.11     32.15 o 
   0   4   6      875.87      975.36     18.73 o 
   2   4   6     3766.64     3860.31     45.52 o 
   4   4   6     1583.98     1792.81     28.75 o 
   6   4   6      501.50      487.72     18.45 o 
   8   4   6      422.99      387.96     28.47 o 
  10   4   6      147.76      197.98     23.77 o 
  12   4   6       21.07       36.72     15.69 o 
  14   4   6       70.20       13.73     28.23 o 
  16   4   6       70.08      113.70     32.81 o 
  18   4   6        2.44       35.57     43.34 o 
  20   4   6       15.19       63.44     49.81 o 
  22   4   6     1955.64     2164.54    110.87 o 
  24   4   6       77.84      166.54     53.04 o 
  26   4   6      184.64      313.73     61.97 o 
  28   4   6     1200.17     1311.86     93.97 o 
  30   4   6      103.57      235.47     57.91 o 
  32   4   6       14.21      343.60     77.53 o 
 -39   5   6       94.24       90.83     29.33 o 
 -37   5   6      342.72      399.57     56.66 o 
 -35   5   6        0.52       -1.74     24.24 o 
 -33   5   6      101.96      139.31     30.30 o 
 -31   5   6       15.93       31.93     22.68 o 
 -29   5   6      296.85      284.02     34.20 o 
 -27   5   6       35.54       30.78     22.08 o 
 -25   5   6      385.87      443.76     40.14 o 
 -23   5   6      479.05      426.30     34.11 o 
 -21   5   6      220.91      242.59     27.73 o 
 -19   5   6     1997.59     1877.90     50.15 o 
 -17   5   6       84.25       97.26     10.66 o 
 -15   5   6        3.40        9.33     11.31 o 
 -13   5   6      556.61      545.79     16.79 o 
 -11   5   6      862.06      849.61     24.39 o 
  -9   5   6      230.74      232.76     14.43 o 
  -7   5   6        0.04       -3.85      7.53 o 
  -5   5   6      298.42      338.30     14.43 o 
  -3   5   6      179.90      253.00     12.79 o 
  -1   5   6       41.04       17.58      5.46 o 
   1   5   6        0.18        4.35      6.56 o 
   3   5   6      658.87      661.40     17.32 o 
   5   5   6     1571.03     1520.25     30.73 o 
   7   5   6       60.29       25.68     19.77 o 
   9   5   6        0.00        2.86     13.21 o 
  11   5   6        0.82      -11.74     17.94 o 
  13   5   6      587.17      575.09     35.00 o 
  15   5   6      317.99      289.47     30.11 o 
  17   5   6      276.00      254.87     50.68 o 
  19   5   6       53.69       28.05     58.57 o 
  21   5   6      354.18      373.84    112.89 o 
  23   5   6       69.73      132.62     52.65 o 
  25   5   6       73.84      128.15     50.95 o 
  27   5   6        9.77      134.45     50.47 o 
  29   5   6      699.81      988.69     86.26 o 
  31   5   6      217.17      421.66     63.58 o 
 -38   6   6      124.43      207.33     35.75 o 
 -36   6   6        0.03       38.10     25.38 o 
 -34   6   6      106.35       74.24     26.28 o 
 -32   6   6      242.38      248.21     34.92 o 
 -30   6   6      210.86       99.89     26.00 o 
 -28   6   6      162.88      155.36     28.61 o 
 -26   6   6        6.45        7.38     18.31 o 
 -24   6   6       25.89        7.02     18.85 o 
 -22   6   6      247.66      267.73     29.25 o 
 -20   6   6     1575.09     1552.19     53.38 o 
 -18   6   6      638.21      588.18     30.24 o 
 -16   6   6      945.46      870.21     23.41 o 
 -14   6   6      235.63      273.39     13.39 o 
 -12   6   6      198.12      211.79     11.66 o 
 -10   6   6        1.52        5.28     11.01 o 
  -8   6   6     1457.22     1454.06     32.70 o 
  -6   6   6      408.56      418.51     16.33 o 
  -4   6   6     2249.96     2481.97     36.54 o 
  -2   6   6        9.44       -5.77      5.77 o 
   0   6   6     1041.74     1077.84     23.22 o 
   2   6   6        6.54        9.88      6.96 o 
   4   6   6       15.67        2.53      7.40 o 
   6   6   6      697.21      725.49     24.79 o 
   8   6   6        0.38       20.78     12.89 o 
  10   6   6      886.46      799.59     39.90 o 
  12   6   6     2961.06     2716.13     70.05 o 
  14   6   6      293.58      241.77     29.04 o 
  16   6   6      168.88      130.02     42.05 o 
  18   6   6      346.54      319.07     55.76 o 
  20   6   6      935.92      961.46     79.32 o 
  22   6   6        1.44       61.52     46.47 o 
  24   6   6      223.22      308.11     77.45 o 
  26   6   6       60.02      191.81     79.15 o 
  28   6   6      124.84      304.08     86.65 o 
  30   6   6        8.37      211.35     70.95 o 
 -37   7   6       44.81       91.88     63.12 o 
 -35   7   6       13.17       61.78     26.24 o 
 -33   7   6       31.87       32.97     24.61 o 
 -31   7   6      632.56      621.62     59.52 o 
 -29   7   6      414.99      450.73     39.36 o 
 -27   7   6        0.35        9.15     19.95 o 
 -25   7   6      625.57      559.96     39.14 o 
 -23   7   6      753.06      670.77     41.50 o 
 -21   7   6        2.47        5.99     17.16 o 
 -19   7   6     2812.79     2663.88     70.50 o 
 -17   7   6       72.02       50.09     20.33 o 
 -15   7   6       37.91       40.89     12.20 o 
 -13   7   6      215.26      226.96     12.80 o 
 -11   7   6      312.84      308.95     13.69 o 
  -9   7   6     1377.43     1327.58     25.03 o 
  -7   7   6        4.77       -9.55      9.55 o 
  -5   7   6      225.55      238.63     11.43 o 
  -3   7   6      587.44      609.58     16.67 o 
  -1   7   6      789.96      875.20     23.60 o 
   1   7   6     1233.31     1293.38     25.60 o 
   3   7   6       63.11       88.56     14.86 o 
   5   7   6       70.99       91.77     17.07 o 
   7   7   6      803.00      818.48     41.17 o 
   9   7   6        7.04        6.78     19.53 o 
  11   7   6       15.14      -11.52     18.92 o 
  13   7   6     1277.22     1153.61     69.52 o 
  15   7   6     1500.18     1498.00     55.45 o 
  17   7   6        9.95       31.70     27.44 o 
  19   7   6        0.18      -27.32     43.16 o 
  21   7   6      224.13      188.06     50.86 o 
  23   7   6       54.22      146.41     61.77 o 
  25   7   6      477.49      698.04    134.49 o 
  27   7   6      950.41     1484.49    141.70 o 
  29   7   6       32.80      328.29     91.11 o 
 -36   8   6      350.64      370.54     41.91 o 
 -34   8   6      272.56      291.24     66.53 o 
 -32   8   6       90.11       75.75     25.57 o 
 -30   8   6      613.31      665.04     63.97 o 
 -28   8   6      116.06      126.51     27.43 o 
 -26   8   6      356.66      360.67     35.31 o 
 -24   8   6        7.45       14.00     18.81 o 
 -22   8   6       31.93        9.69     17.63 o 
 -20   8   6      380.00      387.17     31.64 o 
 -18   8   6      347.65      345.73     29.46 o 
 -16   8   6     1574.05     1553.72     45.45 o 
 -14   8   6     2079.30     2007.11     50.95 o 
 -12   8   6      403.98      429.00     17.27 o 
 -10   8   6      106.55      112.35     10.29 o 
  -8   8   6       13.88       20.99      7.14 o 
  -6   8   6      266.44      309.35     16.57 o 
  -4   8   6        7.98       -4.02      7.07 o 
  -2   8   6       64.48       88.72     11.08 o 
   0   8   6      903.69      923.74     22.17 o 
   2   8   6     1606.82     1691.33     43.72 o 
   4   8   6     1485.99     1575.99     56.40 o 
   6   8   6      506.81      563.99     45.40 o 
   8   8   6     1074.50      957.28     48.55 o 
  10   8   6      127.30       95.01     24.85 o 
  12   8   6      250.53      265.37     30.60 o 
  14   8   6       27.95       36.61     26.05 o 
  16   8   6      102.55       66.85     56.35 o 
  18   8   6       29.96      145.40     32.28 o 
  20   8   6      345.88      503.04     60.53 o 
  22   8   6      208.94      324.49    114.58 o 
  24   8   6      112.08      286.63    118.48 o 
  26   8   6       66.88       46.10     76.21 o 
  28   8   6      324.56      359.96     99.10 o 
  30   8   6      364.63      765.81    116.65 o 
 -35   9   6        9.28       19.18     27.72 o 
 -33   9   6       53.75       47.29     31.15 o 
 -31   9   6        3.34        6.55     27.33 o 
 -29   9   6       82.52      108.65     31.41 o 
 -27   9   6       53.70       38.60     22.37 o 
 -25   9   6       98.90      133.35     27.32 o 
 -23   9   6        0.84      -10.86     17.00 o 
 -21   9   6      165.55      128.58     22.98 o 
 -19   9   6      693.42      688.75     39.23 o 
 -17   9   6      676.30      695.50     44.63 o 
 -15   9   6      720.21      735.94     34.88 o 
 -13   9   6        4.68        6.73     13.62 o 
 -11   9   6       37.96       18.13     14.76 o 
  -9   9   6        1.18       -8.75     10.69 o 
  -7   9   6       46.35       31.34     13.10 o 
  -5   9   6     1697.03     1775.78     34.52 o 
  -3   9   6      221.03      223.37     15.46 o 
  -1   9   6       80.60        6.40     24.13 o 
   1   9   6     1631.69     1464.41     61.35 o 
   3   9   6        0.23      -19.59     19.59 o 
   5   9   6     2851.14     3104.65    103.84 o 
   7   9   6     1020.16      913.38     51.72 o 
   9   9   6      132.87       98.44     29.45 o 
  11   9   6      268.23      232.61     46.18 o 
  13   9   6       80.74       55.84     27.16 o 
  15   9   6        2.37        7.41     29.73 o 
  17   9   6        0.00      -25.82     32.71 o 
  19   9   6        2.77       12.93     35.18 o 
  21   9   6       13.02       42.24     71.81 o 
  23   9   6      365.85      497.58    104.00 o 
  25   9   6       15.48       52.65     72.17 o 
  27   9   6        4.44       60.99     81.77 o 
  29   9   6       48.02      279.08     83.68 o 
 -34  10   6       10.09      -20.19     26.76 o 
 -32  10   6       57.47       29.99     28.19 o 
 -30  10   6       50.81       57.39     30.25 o 
 -28  10   6       55.80       53.33     28.52 o 
 -26  10   6       10.50      -21.64     21.64 o 
 -24  10   6        5.07        5.02     23.01 o 
 -22  10   6       14.75        2.67     21.59 o 
 -20  10   6     1209.63     1185.23     97.23 o 
 -18  10   6       99.21      114.30     23.71 o 
 -16  10   6      239.69      289.03     30.13 o 
 -14  10   6      137.66      154.12     40.34 o 
 -12  10   6      189.87      123.05     29.00 o 
 -10  10   6     1592.64     1559.89     44.46 o 
  -8  10   6      401.79      493.27     27.80 o 
  -6  10   6        1.69      -17.49     17.49 o 
  -4  10   6      276.76      250.88     33.59 o 
  -2  10   6       26.81       20.81     20.06 o 
   0  10   6        1.50      -20.41     20.41 o 
   2  10   6     1066.48      922.75     66.72 o 
   4  10   6       24.66        4.59     24.18 o 
   6  10   6      797.13      579.99     57.79 o 
   8  10   6      949.98     1060.56     57.08 o 
  10  10   6      333.03      299.80     39.16 o 
  12  10   6        2.83      -24.39     35.49 o 
  14  10   6       17.24        2.47     81.30 o 
  16  10   6        5.44      -53.62     78.49 o 
  18  10   6        0.63      -33.43     33.43 o 
  20  10   6       52.82       33.88     40.47 o 
  22  10   6       13.11       81.92     74.29 o 
  24  10   6      112.33      168.82     83.18 o 
  26  10   6       70.63      142.94     83.10 o 
  28  10   6        5.40      134.36     80.07 o 
 -33  11   6       51.75       33.90     27.59 o 
 -31  11   6        0.04       15.66     25.95 o 
 -29  11   6       26.17       10.89     25.66 o 
 -27  11   6       22.69        0.20     23.81 o 
 -25  11   6       16.63       41.12     27.37 o 
 -23  11   6      147.25      169.09     32.84 o 
 -21  11   6      223.76      364.81     35.89 o 
 -19  11   6      340.96      343.53     33.63 o 
 -17  11   6      185.39      245.74     29.62 o 
 -15  11   6       11.57      -14.99     17.41 o 
 -13  11   6      820.95      814.79     40.10 o 
 -11  11   6      164.27      193.93     28.21 o 
  -9  11   6      166.36      207.32     21.96 o 
  -7  11   6       95.45       51.97     23.24 o 
  -5  11   6      617.17      528.45     34.37 o 
  -3  11   6       66.79       -7.65     25.08 o 
  -1  11   6      559.15      399.38     35.57 o 
   1  11   6        9.87      -27.24     27.24 o 
   3  11   6        9.79      -18.52     24.45 o 
   5  11   6      446.71      490.11     45.57 o 
   7  11   6      506.58      453.89     45.62 o 
   9  11   6     1015.79      914.83     66.02 o 
  11  11   6      103.71       91.89     39.13 o 
  13  11   6       11.29       22.77     35.98 o 
  15  11   6      153.30      172.25     47.23 o 
  17  11   6      266.82      311.03     51.85 o 
  19  11   6       91.09       37.35     39.42 o 
  21  11   6       28.46       83.74     43.98 o 
  23  11   6       61.23       66.85     78.11 o 
  25  11   6      193.48      353.79     98.82 o 
 -32  12   6        0.43       47.42     27.95 o 
 -30  12   6       22.90       28.05     28.81 o 
 -28  12   6       38.67       26.47     27.58 o 
 -26  12   6       15.14        8.54     20.52 o 
 -24  12   6      303.11      228.83     33.20 o 
 -22  12   6      201.10      220.89     36.73 o 
 -20  12   6      165.08      142.73     28.13 o 
 -18  12   6       91.45       74.93     24.30 o 
 -16  12   6      894.34      859.02     46.22 o 
 -14  12   6       57.31       45.95     21.39 o 
 -12  12   6      839.35      865.53     39.75 o 
 -10  12   6      471.79      525.85     33.60 o 
  -8  12   6      201.57      170.27     24.31 o 
  -6  12   6      701.60      688.76     38.51 o 
  -4  12   6      131.55      140.99     24.70 o 
  -2  12   6       89.07        7.00     31.87 o 
   0  12   6        8.09        1.96     60.33 o 
   2  12   6       64.79       41.68     28.79 o 
   4  12   6      569.43      603.83     61.18 o 
   6  12   6      545.61      436.26     54.91 o 
   8  12   6      132.30       66.33     46.54 o 
  10  12   6       47.22       59.62     36.42 o 
  12  12   6       20.93       17.65     86.45 o 
  14  12   6        2.16       36.63     36.93 o 
  16  12   6      216.67      294.62     53.64 o 
  18  12   6      269.27      319.72     59.09 o 
  20  12   6       77.45      161.05     49.69 o 
  22  12   6      247.01      263.43    102.91 o 
  24  12   6       81.71      348.81     95.42 o 
 -31  13   6      223.21      204.00     48.09 o 
 -29  13   6       25.84       44.48     28.71 o 
 -27  13   6       26.24       36.71     27.91 o 
 -25  13   6       10.43      -12.19     21.91 o 
 -23  13   6       33.72       65.67     26.37 o 
 -21  13   6       21.71       21.97     21.20 o 
 -19  13   6        2.13       33.13     23.22 o 
 -17  13   6      911.85      958.16     49.26 o 
 -15  13   6       34.14       32.21     19.93 o 
 -13  13   6      948.05      973.29     43.63 o 
 -11  13   6      195.92      205.03     31.78 o 
  -9  13   6      319.51      348.18     29.85 o 
  -7  13   6       16.54        9.12     21.99 o 
  -5  13   6        3.86       -1.65     29.97 o 
  -3  13   6      129.33      160.90     34.76 o 
  -1  13   6        6.20       -9.90     31.53 o 
   1  13   6      344.89      456.26     55.78 o 
   3  13   6      216.79      227.35     48.92 o 
   5  13   6       17.26       11.29     35.72 o 
   7  13   6      118.46       66.24     65.86 o 
   9  13   6       19.33       -4.40     67.74 o 
  11  13   6       49.44       30.04     35.88 o 
  13  13   6        0.64      -42.48     78.69 o 
  15  13   6      318.22      342.42     55.79 o 
  17  13   6      103.67       27.29     56.26 o 
  19  13   6        8.66      -37.51     37.51 o 
  21  13   6        5.82       75.48     47.06 o 
  23  13   6      194.76      243.69     56.27 o 
 -28  14   6        3.24      -20.19     24.32 o 
 -26  14   6        0.60       17.21     30.61 o 
 -24  14   6        0.43        8.16     26.93 o 
 -22  14   6       20.15       17.03     26.72 o 
 -20  14   6       35.08       22.71     26.85 o 
 -18  14   6      389.28      411.49     44.16 o 
 -16  14   6      287.70      328.04     41.38 o 
 -14  14   6      513.66      655.28     49.43 o 
 -12  14   6      199.43      234.86     34.50 o 
 -10  14   6      190.04      171.44     42.49 o 
  -8  14   6      105.26      114.42     43.70 o 
  -6  14   6       97.79       71.04     48.77 o 
  -4  14   6        6.04      -30.56     40.25 o 
  -2  14   6      109.71       65.01     50.07 o 
   0  14   6       12.27       39.92     41.89 o 
   2  14   6      108.06      148.63     55.56 o 
   4  14   6        0.32       17.80     40.96 o 
   6  14   6       69.02       57.84     50.52 o 
   8  14   6       78.96       61.32     51.34 o 
  10  14   6      121.49       60.72     46.89 o 
  12  14   6        7.37       31.90     48.25 o 
  14  14   6        7.87       11.63     49.96 o 
  16  14   6      122.52       27.77     48.10 o 
  18  14   6        8.53       15.09     51.92 o 
  20  14   6       36.34       -9.10     48.51 o 
 -27  15   6       12.85       79.82     35.59 o 
 -25  15   6       11.41       44.49     26.08 o 
 -23  15   6       66.60       93.11     35.40 o 
 -21  15   6       72.12       41.94     32.83 o 
 -19  15   6      108.21      156.65     35.92 o 
 -17  15   6      249.20      255.52     39.42 o 
 -15  15   6      433.08      473.41     52.40 o 
 -13  15   6      244.82      255.72     38.18 o 
 -11  15   6       15.13       11.86     23.59 o 
  -9  15   6      138.12       93.88     38.42 o 
  -7  15   6       49.49       95.37     54.84 o 
  -5  15   6       47.38       30.20     49.14 o 
  -3  15   6      185.31      161.46     64.10 o 
  -1  15   6       26.19       17.63     46.32 o 
   1  15   6        0.21      -15.77     37.40 o 
   3  15   6       18.44       41.54     48.24 o 
   5  15   6        9.63      -11.33     40.74 o 
   7  15   6       98.81       37.50     48.42 o 
   9  15   6       60.99      100.40     52.42 o 
  11  15   6       10.87       55.04     51.49 o 
  13  15   6       15.31       74.06     52.70 o 
  15  15   6        1.36      -20.62     44.35 o 
  17  15   6        2.89       50.09     55.40 o 
  19  15   6       24.23       21.90     51.24 o 
 -24  16   6        0.04       37.39     31.02 o 
 -22  16   6        0.01       44.06     28.20 o 
 -20  16   6       18.16       63.80     30.24 o 
 -18  16   6       78.58       23.50     28.13 o 
 -16  16   6       37.94       35.55     27.98 o 
 -14  16   6       62.35       78.51     30.33 o 
 -12  16   6       12.66       22.90     25.21 o 
 -10  16   6       12.45        5.74     28.06 o 
  -8  16   6      101.34      105.17     55.98 o 
  -6  16   6        0.07       11.75     42.93 o 
  -4  16   6        1.58       -9.85     44.48 o 
  -2  16   6       34.25       32.66     48.88 o 
   0  16   6        7.85       -1.81     43.95 o 
   2  16   6        0.32       53.55     51.40 o 
   4  16   6       36.79      116.86     57.43 o 
   6  16   6       11.87       -9.54     42.21 o 
   8  16   6       46.57       61.79     47.82 o 
  10  16   6       51.81      113.26     59.63 o 
  12  16   6       43.43       40.04     49.87 o 
  14  16   6       29.16       47.41     53.25 o 
  16  16   6       44.01       52.48     54.91 o 
 -21  17   6       47.53       75.12     28.77 o 
 -19  17   6        0.42      -19.35     25.61 o 
 -17  17   6        0.57       -0.75     36.10 o 
 -15  17   6       22.05       74.09     35.89 o 
 -13  17   6       79.46       56.84     35.39 o 
 -11  17   6        8.89       53.49     49.60 o 
  -9  17   6       30.52      -17.32     48.26 o 
  -7  17   6       52.18       22.22     49.36 o 
  -5  17   6       17.87       36.85     50.72 o 
  -3  17   6        2.04        6.67     44.68 o 
  -1  17   6        1.46       40.87     52.89 o 
   1  17   6       15.04      124.68     58.44 o 
   3  17   6       22.47      -25.36     43.54 o 
   5  17   6       16.85       47.56     49.60 o 
   7  17   6       35.89       45.09     51.04 o 
   9  17   6        0.60      -46.79     47.61 o 
  11  17   6       55.43       41.66     52.60 o 
  13  17   6        2.57        4.37     49.33 o 
 -16  18   6        2.33       46.21     29.08 o 
 -14  18   6      166.03       78.85     37.97 o 
 -12  18   6      154.84      165.06     62.03 o 
 -10  18   6       56.12       -9.23     38.73 o 
  -8  18   6        2.28       -6.09     42.45 o 
  -6  18   6        3.50       45.68     54.33 o 
  -4  18   6        0.25        9.53     47.31 o 
  -2  18   6        1.09        8.14     47.31 o 
   0  18   6       12.10      162.41     62.81 o 
   2  18   6        8.94      -32.14     44.28 o 
   4  18   6       73.46       39.84     50.11 o 
   6  18   6      114.83       55.34     58.18 o 
   8  18   6       13.87       12.86     54.61 o 
  -9  19   6       17.97       38.00     46.96 o 
  -7  19   6       72.98       34.63     44.94 o 
  -5  19   6        0.50       24.23     50.49 o 
  -3  19   6        7.05       34.72     51.26 o 
  -1  19   6        7.92       61.75     55.23 o 
   1  19   6       48.32      109.30     54.34 o 
 -39   1   7      100.99      175.79     33.52 o 
 -37   1   7      231.45      218.82     36.12 o 
 -35   1   7        2.44       23.02     23.89 o 
 -33   1   7      211.45      259.40     36.62 o 
 -31   1   7       33.90       33.47     23.47 o 
 -29   1   7     2097.46     2023.67    115.62 o 
 -27   1   7       12.20       -0.65     19.32 o 
 -25   1   7       15.19       19.10     19.56 o 
 -23   1   7     1415.27     1374.20     53.93 o 
 -21   1   7       16.42       31.25     19.38 o 
 -19   1   7        0.24       22.24     17.46 o 
 -17   1   7      575.05      651.09     21.37 o 
 -15   1   7       40.55       52.49      7.39 o 
 -13   1   7        0.39        8.44      5.81 o 
 -11   1   7      375.70      418.72     12.47 o 
  -9   1   7     6125.18     6033.53     60.28 o 
  -7   1   7       23.00       10.08      5.33 o 
  -5   1   7     1136.06      917.27     16.50 o 
  -3   1   7      161.50      148.63     10.52 o 
  -1   1   7     8793.77     8681.90     73.60 o 
   1   1   7     1959.39     1972.57     25.34 o 
   3   1   7       21.23       33.09     13.32 o 
   5   1   7      400.13      489.45     26.97 o 
   7   1   7        0.09       11.95     21.76 o 
   9   1   7     4100.89     3862.13    104.11 o 
  11   1   7      322.66      271.66     55.76 o 
  13   1   7      642.19      551.72     61.99 o 
  15   1   7     2584.69     2077.75    100.12 o 
  17   1   7       75.36       67.76     47.97 o 
  19   1   7        2.80       -7.67     48.16 o 
  21   1   7      766.12      678.48     74.76 o 
  23   1   7        3.49       10.78     51.82 o 
  25   1   7      402.85      516.35     74.70 o 
  27   1   7      288.81      517.30     76.63 o 
  29   1   7      946.13     1189.87    100.07 o 
  31   1   7       42.12      190.91     59.62 o 
 -38   2   7       32.62       26.77     23.38 o 
 -36   2   7       17.35       26.06     25.74 o 
 -34   2   7      305.14      301.13     38.65 o 
 -32   2   7      118.94      117.19     29.26 o 
 -30   2   7      684.01      784.05     60.11 o 
 -28   2   7       14.54       -3.20     20.28 o 
 -26   2   7       76.30       53.02     22.36 o 
 -24   2   7      341.68      362.18     38.20 o 
 -22   2   7        1.31       -3.59     17.28 o 
 -20   2   7     1310.69     1348.98     50.98 o 
 -18   2   7     7536.67     7156.01    131.67 o 
 -16   2   7       21.44       22.95      7.48 o 
 -14   2   7        0.88       -1.29      6.14 o 
 -12   2   7      747.07      689.02     19.39 o 
 -10   2   7      224.06      204.22     14.30 o 
  -8   2   7      203.37      212.62     13.96 o 
  -6   2   7      251.85      276.14     13.08 o 
  -4   2   7       12.37       -1.80      6.98 o 
  -2   2   7     2140.66     2102.61     28.07 o 
   0   2   7      643.18      624.72     15.56 o 
   2   2   7      371.98      321.71     11.98 o 
   4   2   7      549.73      559.15     18.58 o 
   6   2   7       17.95       25.09     20.40 o 
   8   2   7      132.12      141.36     24.57 o 
  10   2   7     1306.23     1219.09     81.49 o 
  12   2   7       33.91       23.34     43.22 o 
  14   2   7       71.77       52.39     46.33 o 
  16   2   7      200.67      153.40     52.66 o 
  18   2   7      100.97       35.36     50.27 o 
  20   2   7      404.92      465.34     65.76 o 
  22   2   7       22.48      -43.04     50.60 o 
  24   2   7      682.90      733.55     79.67 o 
  26   2   7      645.01      817.21     84.90 o 
  28   2   7      318.93      554.29    135.53 o 
  30   2   7        3.67      245.01     61.26 o 
 -39   3   7      253.20      267.91     37.69 o 
 -37   3   7       21.49       67.55     28.07 o 
 -35   3   7        0.10      -14.04     21.69 o 
 -33   3   7        5.41       42.96     25.45 o 
 -31   3   7        2.53       20.48     22.69 o 
 -29   3   7       26.04       21.82     22.82 o 
 -27   3   7        3.03       18.91     21.87 o 
 -25   3   7      242.99      317.32     33.26 o 
 -23   3   7     1299.32     1195.04     50.42 o 
 -21   3   7      597.74      613.13     38.65 o 
 -19   3   7      228.63      214.94     26.02 o 
 -17   3   7      361.68      367.76     18.11 o 
 -15   3   7      419.32      418.42     19.99 o 
 -13   3   7        5.81        6.97      9.35 o 
 -11   3   7        2.93        8.54      7.83 o 
  -9   3   7     2209.20     2216.23     38.42 o 
  -7   3   7      245.74      207.27     13.75 o 
  -5   3   7     6954.90     6946.23     72.15 o 
  -3   3   7     1414.30     1328.99     27.50 o 
  -1   3   7     1005.65      857.66     17.61 o 
   1   3   7      180.83      168.44     15.19 o 
   3   3   7     1532.12     1637.97     38.52 o 
   5   3   7      216.06      193.46     17.26 o 
   7   3   7      455.45      452.34     29.79 o 
   9   3   7     1644.97     1714.76     68.44 o 
  11   3   7      140.28      233.84     53.17 o 
  13   3   7      242.68      192.27     50.82 o 
  15   3   7     3819.65     3309.02    174.09 o 
  17   3   7      130.48       97.90     50.33 o 
  19   3   7        1.01      -13.49     46.84 o 
  21   3   7     1130.08     1080.37     84.59 o 
  23   3   7      292.05      264.76     82.75 o 
  25   3   7       89.29      198.98     76.99 o 
  27   3   7      393.42      488.54    108.75 o 
  29   3   7      262.76      584.49     78.30 o 
 -38   4   7        7.76       54.83     36.67 o 
 -36   4   7       27.05       29.79     24.59 o 
 -34   4   7        2.67       33.90     24.36 o 
 -32   4   7      151.67      147.04     31.87 o 
 -30   4   7       67.95       64.89     24.78 o 
 -28   4   7      602.30      700.10     46.16 o 
 -26   4   7      911.73      840.11     53.76 o 
 -24   4   7      755.55      673.03     42.64 o 
 -22   4   7      140.39      105.05     29.03 o 
 -20   4   7       59.14       48.94     20.08 o 
 -18   4   7     3234.25     2931.52     74.47 o 
 -16   4   7      671.20      689.16     20.99 o 
 -14   4   7      138.88      218.74     22.07 o 
 -12   4   7       14.54        6.95     11.95 o 
 -10   4   7       21.95       -9.77      9.77 o 
  -8   4   7      327.12      389.15     21.12 o 
  -6   4   7      537.18      494.25     19.33 o 
  -4   4   7     1104.07     1053.38     27.44 o 
  -2   4   7      200.73      240.23     18.04 o 
   0   4   7     1486.12     1448.66     27.08 o 
   2   4   7     1243.08     1167.01     27.97 o 
   4   4   7      886.92      972.02     24.06 o 
   6   4   7      203.70      207.86     18.94 o 
   8   4   7       13.74       38.23     27.24 o 
  10   4   7      273.74      183.41     51.31 o 
  12   4   7     1105.63      986.16     75.97 o 
  14   4   7      170.70       84.57     46.54 o 
  16   4   7     2324.99     1962.05    100.46 o 
  18   4   7      140.53      119.06     51.76 o 
  20   4   7        9.35       17.08     46.93 o 
  22   4   7      100.88       52.62     66.30 o 
  24   4   7      402.77      537.67     74.90 o 
  26   4   7      572.54      888.55    251.07 o 
  28   4   7      373.30      519.90     74.86 o 
  30   4   7      305.88      635.09     75.57 o 
 -37   5   7        8.36       28.72     23.74 o 
 -35   5   7      481.32      539.55     48.11 o 
 -33   5   7      461.52      440.59     43.77 o 
 -31   5   7        1.49       50.03     23.97 o 
 -29   5   7       65.81       49.61     23.11 o 
 -27   5   7       66.07       49.67     25.56 o 
 -25   5   7     1056.54     1004.87     48.58 o 
 -23   5   7      184.92      160.53     26.57 o 
 -21   5   7      282.42      310.80     30.37 o 
 -19   5   7      190.14      221.19     31.62 o 
 -17   5   7        0.17        1.88     10.87 o 
 -15   5   7      680.76      628.90     34.91 o 
 -13   5   7        4.76        1.13     11.43 o 
 -11   5   7       49.43       41.71     16.90 o 
  -9   5   7        0.43       -0.25     11.65 o 
  -7   5   7     2091.64     2179.32     40.38 o 
  -5   5   7       53.66       24.39     12.70 o 
  -3   5   7     1196.28     1132.71     35.90 o 
  -1   5   7     1052.70     1103.80     23.12 o 
   1   5   7       60.89       27.59     18.43 o 
   3   5   7      574.15      558.01     18.20 o 
   5   5   7      115.52       70.31     21.09 o 
   7   5   7      180.02      175.38     30.15 o 
   9   5   7       63.05       92.39     32.81 o 
  11   5   7      265.53      156.28     49.14 o 
  13   5   7      276.64      400.76     57.91 o 
  15   5   7        0.10       37.01     49.65 o 
  17   5   7      232.69      185.98     92.24 o 
  19   5   7      196.05      200.39     56.04 o 
  21   5   7       45.66       86.23     49.99 o 
  23   5   7       27.14       84.16     62.75 o 
  25   5   7       23.07       87.03     54.66 o 
  27   5   7      395.44      419.84    153.45 o 
  29   5   7       82.34      225.83    119.02 o 
 -36   6   7        0.60       -6.61     22.19 o 
 -34   6   7      167.25      188.92     34.80 o 
 -32   6   7      185.32      136.21     30.34 o 
 -30   6   7      172.34      244.14     37.84 o 
 -28   6   7      211.10      220.62     31.71 o 
 -26   6   7      264.38      281.54     33.13 o 
 -24   6   7        4.14      -15.43     15.43 o 
 -22   6   7        0.00        0.14     18.15 o 
 -20   6   7      598.95      569.62     37.89 o 
 -18   6   7        0.81       -3.81     16.10 o 
 -16   6   7      379.94      346.52     25.83 o 
 -14   6   7       14.72        8.08     11.40 o 
 -12   6   7       50.28       38.35     13.64 o 
 -10   6   7      379.02      367.25     23.31 o 
  -8   6   7        0.56      -12.29     12.29 o 
  -6   6   7        0.63       -9.87      9.87 o 
  -4   6   7     1177.29     1247.17     34.80 o 
  -2   6   7      847.22      897.28     26.23 o 
   0   6   7        2.07       -7.78     16.40 o 
   2   6   7       37.68       44.04     16.28 o 
   4   6   7      339.78      345.94     21.50 o 
   6   6   7       91.60      103.43     23.00 o 
   8   6   7       29.75       -4.62     36.07 o 
  10   6   7     1550.42     1484.97     87.08 o 
  12   6   7      613.33      496.97     88.61 o 
  14   6   7        4.01      -39.25     43.57 o 
  16   6   7     2664.98     2566.80    113.32 o 
  18   6   7      432.21      423.66     63.51 o 
  20   6   7       67.20       73.58     94.02 o 
  22   6   7        9.22       33.95     49.25 o 
  24   6   7       35.49      107.07     87.12 o 
  26   6   7       86.92      252.98     87.25 o 
  28   6   7       75.58      317.99     61.89 o 
 -37   7   7       92.02      103.10     29.70 o 
 -35   7   7       62.03       73.65     28.96 o 
 -33   7   7      116.90      127.22     30.91 o 
 -31   7   7       50.49       72.16     26.50 o 
 -29   7   7       76.06      108.85     28.07 o 
 -27   7   7        0.07       35.89     21.42 o 
 -25   7   7      164.28      115.78     33.76 o 
 -23   7   7      143.29      135.01     25.68 o 
 -21   7   7       11.94       20.25     19.61 o 
 -19   7   7      221.98      211.16     26.35 o 
 -17   7   7       16.39       41.09     17.86 o 
 -15   7   7      278.31      306.11     19.75 o 
 -13   7   7       37.36       35.37     17.28 o 
 -11   7   7      805.50      830.31     33.75 o 
  -9   7   7     1011.70     1029.53     29.59 o 
  -7   7   7      968.32      953.11     28.54 o 
  -5   7   7        0.02      -18.58     18.58 o 
  -3   7   7     2214.50     2303.10     56.33 o 
  -1   7   7      950.98      975.77     24.39 o 
   1   7   7        1.45       -8.49     20.38 o 
   3   7   7       56.38        2.87     22.49 o 
   5   7   7       53.73       17.74     20.22 o 
   7   7   7      409.25      374.99     39.30 o 
   9   7   7     1001.05      946.36     50.66 o 
  11   7   7      123.31      131.58     31.20 o 
  13   7   7        3.48       35.66     46.62 o 
  15   7   7        3.13      -55.11     55.11 o 
  17   7   7      274.15      337.11     59.77 o 
  19   7   7        0.19       16.19     48.53 o 
  21   7   7      161.08      183.30     55.29 o 
  23   7   7      358.72      626.03    164.44 o 
  25   7   7        2.52       85.46    129.83 o 
  27   7   7        1.04      199.12    108.35 o 
 -36   8   7       29.10       72.63     51.47 o 
 -34   8   7       63.37      132.34     45.76 o 
 -32   8   7      120.43      127.71     46.04 o 
 -30   8   7        2.23       13.85     23.18 o 
 -28   8   7      247.29      237.31     34.00 o 
 -26   8   7       10.32       37.05     21.87 o 
 -24   8   7      133.35      151.73     26.53 o 
 -22   8   7      169.48      181.16     27.76 o 
 -20   8   7       35.06       39.76     19.71 o 
 -18   8   7      202.47      243.73     27.59 o 
 -16   8   7      386.71      436.97     40.24 o 
 -14   8   7       78.17       56.30     17.69 o 
 -12   8   7       25.09       -7.23     13.34 o 
 -10   8   7      546.15      605.10     26.92 o 
  -8   8   7      223.75      272.55     22.55 o 
  -6   8   7      667.21      674.57     28.53 o 
  -4   8   7      617.17      677.73     25.28 o 
  -2   8   7     3377.69     3544.76     58.78 o 
   0   8   7      176.63      113.47     45.55 o 
   2   8   7       84.08       48.73     24.31 o 
   4   8   7       87.77       57.20     29.61 o 
   6   8   7      762.45      838.06     48.81 o 
   8   8   7       46.35       36.11     27.97 o 
  10   8   7      230.99      162.69     33.45 o 
  12   8   7       11.70      -26.52     29.05 o 
  14   8   7       32.15       16.17     68.60 o 
  16   8   7        5.70       -9.53     66.95 o 
  18   8   7        8.82      -62.19     62.19 o 
  20   8   7      517.80      646.45    112.10 o 
  22   8   7        1.85        6.55     73.82 o 
  24   8   7      220.02      326.92    102.95 o 
  26   8   7      420.18      420.84    109.58 o 
 -35   9   7      180.28      242.41     43.62 o 
 -33   9   7       32.79      116.75     34.20 o 
 -31   9   7        3.14       36.55     27.88 o 
 -29   9   7      110.65      129.84     45.44 o 
 -27   9   7        1.63       23.28     25.04 o 
 -25   9   7        2.38      -15.24     21.35 o 
 -23   9   7       14.76       37.61     24.22 o 
 -21   9   7       77.73       55.75     29.21 o 
 -19   9   7      510.56      409.69     39.72 o 
 -17   9   7      436.40      332.80     35.92 o 
 -15   9   7      353.62      296.39     40.81 o 
 -13   9   7       31.47       48.67     19.80 o 
 -11   9   7        2.74       15.81     16.48 o 
  -9   9   7      336.16      342.85     27.19 o 
  -7   9   7      101.82       69.24     23.37 o 
  -5   9   7       23.32       -2.96     19.91 o 
  -3   9   7     2669.58     2542.39     82.83 o 
  -1   9   7      667.95      708.32     86.81 o 
   1   9   7       14.04      -30.30     40.27 o 
   3   9   7      812.47      929.65     64.70 o 
   5   9   7        0.00      -28.76     28.76 o 
   7   9   7      315.51      307.63     47.11 o 
   9   9   7      702.47      507.13     54.42 o 
  11   9   7      262.50      283.28     50.32 o 
  13   9   7       21.33        5.24     33.48 o 
  15   9   7      187.38      186.43     81.58 o 
  17   9   7      156.98      207.15     84.60 o 
  19   9   7       64.18       24.40     78.82 o 
  21   9   7        0.54      -69.17     69.17 o 
  23   9   7      131.28      158.70     91.81 o 
  25   9   7      155.12      372.66    103.13 o 
 -34  10   7       20.97       35.51     29.93 o 
 -32  10   7      130.80       95.56     33.66 o 
 -30  10   7      137.00      154.10     36.16 o 
 -28  10   7        0.88       23.89     26.94 o 
 -26  10   7       90.78       79.74     29.81 o 
 -24  10   7        4.21        6.96     22.32 o 
 -22  10   7       62.53       51.82     25.78 o 
 -20  10   7       93.03       88.79     28.63 o 
 -18  10   7       16.26        7.33     19.27 o 
 -16  10   7      150.91      213.88     28.98 o 
 -14  10   7       43.68        7.37     17.95 o 
 -12  10   7      140.27      145.39     23.02 o 
 -10  10   7     1010.96     1016.96     40.73 o 
  -8  10   7      459.75      529.74     40.01 o 
  -6  10   7      735.46      749.16     44.63 o 
  -4  10   7      464.18      470.60     37.12 o 
  -2  10   7       80.71       33.50     29.28 o 
   0  10   7      587.45      583.71     97.35 o 
   2  10   7       77.71       28.58     34.67 o 
   4  10   7     1670.09     1684.59    112.21 o 
   6  10   7        6.59      -13.32     30.95 o 
   8  10   7      148.57      126.08     40.53 o 
  10  10   7        1.27      -18.45     32.63 o 
  12  10   7       73.91       35.48     33.89 o 
  14  10   7       55.73       27.37     36.34 o 
  16  10   7      662.95      590.08    106.06 o 
  18  10   7       13.65      -41.85     70.58 o 
  20  10   7        1.23      -39.94     76.68 o 
  22  10   7      110.78      206.37     92.88 o 
  24  10   7        3.07      -25.11     76.65 o 
 -31  11   7       96.76       76.53     33.28 o 
 -29  11   7       20.78       27.94     27.14 o 
 -27  11   7      148.04      181.47     36.77 o 
 -25  11   7        9.90       19.21     23.58 o 
 -23  11   7      225.32      206.40     31.57 o 
 -21  11   7        5.08        3.18     23.16 o 
 -19  11   7      119.77      128.97     26.59 o 
 -17  11   7      374.38      437.99     37.40 o 
 -15  11   7      795.78      720.29     58.40 o 
 -13  11   7       15.85       18.67     18.15 o 
 -11  11   7        6.31        5.29     17.06 o 
  -9  11   7       26.35        4.63     28.90 o 
  -7  11   7     1269.78     1340.93     56.99 o 
  -5  11   7     2080.25     2110.27     69.29 o 
  -3  11   7       45.65      -42.27     42.27 o 
  -1  11   7      972.52      940.59     96.26 o 
   1  11   7      308.09      249.59     90.02 o 
   3  11   7        1.50        1.27     32.17 o 
   5  11   7       28.79       -1.85     33.68 o 
   7  11   7      607.39      603.08     61.01 o 
   9  11   7      596.73      488.17     58.14 o 
  11  11   7        5.31       -6.78     33.86 o 
  13  11   7        9.88       24.65     42.29 o 
  15  11   7        4.48      -31.86     34.12 o 
  17  11   7        6.93       24.71     72.15 o 
  19  11   7       78.22       97.28     84.80 o 
  21  11   7        0.18       63.58     80.43 o 
  23  11   7       14.92      129.80     86.68 o 
 -30  12   7      112.19      119.06     35.43 o 
 -28  12   7       14.46       26.27     26.14 o 
 -26  12   7        2.32       -1.88     20.28 o 
 -24  12   7      206.29      181.66     32.51 o 
 -22  12   7       67.87       19.09     23.77 o 
 -20  12   7       33.53      112.60     29.49 o 
 -18  12   7       76.45       70.03     24.61 o 
 -16  12   7      480.89      506.59     39.66 o 
 -14  12   7        1.29        6.65     21.96 o 
 -12  12   7       32.13       41.75     19.87 o 
 -10  12   7      158.95      227.84     31.75 o 
  -8  12   7        9.01       27.11     23.75 o 
  -6  12   7        2.32      -18.12     21.21 o 
  -4  12   7        4.25      -12.68     27.42 o 
  -2  12   7     1719.59     1902.96     79.40 o 
   0  12   7       29.43      -16.58    107.30 o 
   2  12   7      163.42       98.52     59.38 o 
   4  12   7        1.68       27.78     35.09 o 
   6  12   7       44.98       21.14     51.81 o 
   8  12   7       78.94       46.67     35.47 o 
  10  12   7       43.15      -18.83     36.03 o 
  12  12   7       29.51      -14.68     36.24 o 
  14  12   7      147.79      138.44     68.25 o 
  16  12   7        3.71        9.90     39.68 o 
  18  12   7       26.12       75.53     82.22 o 
  20  12   7       72.44      -22.30     76.07 o 
  22  12   7      165.13      297.71     99.28 o 
 -29  13   7        0.09        9.41     21.07 o 
 -27  13   7       11.41       36.21     23.02 o 
 -25  13   7       40.73       44.19     24.26 o 
 -23  13   7        0.03       15.18     22.76 o 
 -21  13   7        6.72       -5.81     20.75 o 
 -19  13   7        0.02       36.17     23.93 o 
 -17  13   7      140.68      168.94     30.41 o 
 -15  13   7       55.11       77.06     22.82 o 
 -13  13   7       27.15        1.92     22.26 o 
 -11  13   7       41.23       48.59     24.80 o 
  -9  13   7      507.92      564.21     43.99 o 
  -7  13   7        4.45      -21.73     21.73 o 
  -5  13   7       78.36       91.53     33.80 o 
  -3  13   7       10.85       13.50     30.52 o 
  -1  13   7      283.32      230.09     52.37 o 
   1  13   7      178.30      124.53     44.74 o 
   3  13   7      149.94       49.21     56.08 o 
   5  13   7      165.62      122.46     80.39 o 
   7  13   7      154.16       97.48    110.98 o 
   9  13   7       51.02       70.42     41.31 o 
  11  13   7       79.03       65.19     42.97 o 
  13  13   7      176.93      186.38     69.27 o 
  15  13   7       97.16      -10.79     42.30 o 
  17  13   7        0.32       15.79     42.43 o 
  19  13   7       18.15      -34.51     74.19 o 
  21  13   7       13.75      170.01     88.40 o 
 -26  14   7        5.12       37.54     26.72 o 
 -24  14   7       20.37       62.69     29.91 o 
 -22  14   7      166.45      182.76     36.92 o 
 -20  14   7       15.26       13.37     25.09 o 
 -18  14   7      165.61      213.93     38.44 o 
 -16  14   7       45.12       62.71     33.10 o 
 -14  14   7       10.32       51.27     33.31 o 
 -12  14   7        4.69        5.00     29.67 o 
 -10  14   7       41.11       64.91     30.41 o 
  -8  14   7      204.22      238.41     38.30 o 
  -6  14   7       18.69       37.11     34.79 o 
  -4  14   7      104.48       72.39     37.99 o 
  -2  14   7       35.71      -46.60     56.18 o 
   0  14   7       49.01      -16.85     54.13 o 
   2  14   7        0.04      -57.85     79.95 o 
   4  14   7        0.48      -25.19     88.20 o 
   6  14   7      123.32       55.36     54.62 o 
   8  14   7        0.73      -25.50     52.16 o 
  10  14   7       24.59      -35.52     39.52 o 
  12  14   7      164.87      266.18     68.84 o 
  14  14   7       70.76       97.08     61.21 o 
  16  14   7       26.58        5.39     48.27 o 
  18  14   7        9.19       37.67     55.18 o 
 -25  15   7       20.11       20.00     36.18 o 
 -23  15   7       27.36       42.35     27.86 o 
 -21  15   7        7.82      -12.48     25.13 o 
 -19  15   7        0.44        2.52     24.96 o 
 -17  15   7       33.11       33.84     26.52 o 
 -15  15   7        7.97       11.79     30.53 o 
 -13  15   7      398.05      376.04    101.97 o 
 -11  15   7       20.29       96.95     35.99 o 
  -9  15   7      108.13       63.13     55.04 o 
  -7  15   7        8.79      -38.13     38.13 o 
  -5  15   7        0.00       -8.11     44.81 o 
  -3  15   7       10.69       -1.68     44.20 o 
  -1  15   7       68.01      106.80     58.20 o 
   1  15   7        1.23        1.40     43.28 o 
   3  15   7        0.00        8.45     45.06 o 
   5  15   7       16.81       34.27     48.60 o 
   7  15   7      165.18      130.29     62.67 o 
   9  15   7       13.60       53.45     52.12 o 
  11  15   7       39.93       80.32     51.19 o 
  13  15   7       21.54       14.44     50.05 o 
  15  15   7       24.66       -7.07     53.57 o 
 -22  16   7        0.59       45.54     34.81 o 
 -20  16   7        0.01       13.77     25.90 o 
 -18  16   7       31.27       25.88     53.65 o 
 -16  16   7      180.67      189.35     44.76 o 
 -14  16   7      136.06      138.18     41.12 o 
 -12  16   7       18.31       53.02     35.47 o 
 -10  16   7        2.08       87.39     55.67 o 
  -8  16   7      104.79      148.45     67.83 o 
  -6  16   7        0.02       51.24     55.77 o 
  -4  16   7       51.20       85.15     57.44 o 
  -2  16   7        1.46       42.47     50.08 o 
   0  16   7        8.45       22.35     45.92 o 
   2  16   7       49.08       38.98     52.93 o 
   4  16   7       15.86      -26.59     46.53 o 
   6  16   7        9.35      -13.17     46.11 o 
   8  16   7        0.79      -14.36     45.38 o 
  10  16   7       19.44       48.95     52.75 o 
  12  16   7        9.78       61.58     57.92 o 
 -17  17   7       35.56      105.89     38.67 o 
 -15  17   7      119.49      120.80     41.62 o 
 -13  17   7      191.19      149.52     42.74 o 
 -11  17   7       73.77      101.85     61.54 o 
  -9  17   7       42.49       16.15     53.95 o 
  -7  17   7        3.01       52.02     45.89 o 
  -5  17   7       91.35        8.34     49.21 o 
  -3  17   7        7.69      -13.18     46.72 o 
  -1  17   7        3.33       74.44     49.87 o 
   1  17   7       29.72       -5.18     49.94 o 
   3  17   7        5.02        5.90     51.23 o 
   5  17   7       15.82        9.29     50.13 o 
   7  17   7        0.27      -45.05     47.68 o 
   9  17   7        6.58       98.80     61.77 o 
 -12  18   7       63.29       -1.68     45.86 o 
 -10  18   7       87.97      151.00     67.54 o 
  -8  18   7       49.30       -5.19     46.11 o 
  -6  18   7        1.23      -22.39     37.95 o 
  -4  18   7        5.09      -17.27     42.88 o 
  -2  18   7        9.24      -30.34     46.21 o 
   0  18   7       42.96       37.55     54.21 o 
   2  18   7        8.71      103.33     62.14 o 
 -38   0   8        6.81       24.87     37.17 o 
 -36   0   8       66.22      141.08     47.77 o 
 -34   0   8       50.95       48.11     60.64 o 
 -32   0   8        9.67       -8.36     32.33 o 
 -30   0   8      986.83      908.71     77.47 o 
 -28   0   8      351.98      450.88    101.55 o 
 -26   0   8       14.29       38.24     31.00 o 
 -24   0   8       42.65        6.72     28.08 o 
 -22   0   8     4608.09     4462.31    145.97 o 
 -20   0   8      669.51      707.93     58.66 o 
 -18   0   8      498.73      523.50    119.95 o 
 -16   0   8      183.57       96.10     68.92 o 
 -14   0   8      311.91      231.28     45.01 o 
 -12   0   8      388.24      357.84     18.94 o 
 -10   0   8      105.68      100.67     11.82 o 
  -8   0   8      468.11      425.92     19.48 o 
  -6   0   8     3646.75     3709.54     61.61 o 
  -4   0   8     7005.72     6869.65    111.03 o 
  -2   0   8      587.97      588.34     20.33 o 
   0   0   8     7281.43     7227.40    116.62 o 
   2   0   8     3138.08     3076.64    176.91 o 
   4   0   8     4643.06     4257.21    211.84 o 
   6   0   8     2089.03     2215.31    152.95 o 
   8   0   8     9105.87     8752.09    334.37 o 
  10   0   8      364.31      302.25     82.04 o 
  12   0   8     1361.21     1311.89    122.49 o 
  14   0   8       37.69      -55.55     62.42 o 
  16   0   8       33.48      101.50     73.78 o 
  18   0   8      392.48      470.06     91.56 o 
  20   0   8     2712.19     2365.27    167.08 o 
  22   0   8      526.41      509.73    105.55 o 
  24   0   8      100.15      -44.25     79.65 o 
  26   0   8     1067.89     1365.44    147.64 o 
  28   0   8       17.59      266.39     99.92 o 
 -37   1   8      157.76      136.42     35.00 o 
 -35   1   8        9.31       25.51     26.28 o 
 -33   1   8      161.77      142.74     32.24 o 
 -31   1   8      163.46      137.92     32.44 o 
 -29   1   8      437.96      486.67     42.64 o 
 -27   1   8      474.46      555.31     46.33 o 
 -25   1   8       21.56       22.53     20.38 o 
 -23   1   8        0.15        7.30     18.84 o 
 -21   1   8     1315.67     1269.03     51.45 o 
 -19   1   8       48.46       61.78     20.50 o 
 -17   1   8     1628.71     1592.76     57.19 o 
 -15   1   8     2499.35     2458.86     63.45 o 
 -13   1   8      130.50      119.96     10.91 o 
 -11   1   8      302.17      307.43     11.91 o 
  -9   1   8      236.61      259.79     14.55 o 
  -7   1   8       22.33       27.29      6.71 o 
  -5   1   8       69.01       53.25      7.99 o 
  -3   1   8     1916.59     1997.55     27.54 o 
  -1   1   8      324.99      356.37     15.19 o 
   1   1   8     1596.06     1534.16     33.17 o 
   3   1   8     3786.86     3725.79    138.55 o 
   5   1   8      553.62      498.96     66.66 o 
   7   1   8        1.61      -42.70     42.70 o 
   9   1   8     1062.87      977.18    126.22 o 
  11   1   8      219.18      152.81     53.62 o 
  13   1   8      217.81      255.65     56.50 o 
  15   1   8      278.05      218.63     56.87 o 
  17   1   8      142.10       82.47     69.74 o 
  19   1   8     1475.91     1352.77    103.86 o 
  21   1   8       32.28        3.31     74.86 o 
  23   1   8        0.21      -12.64     53.98 o 
  25   1   8      745.17      766.20     87.14 o 
  27   1   8      106.54      157.74     63.06 o 
 -38   2   8      200.20      189.39     35.57 o 
 -36   2   8      180.01      177.34     35.91 o 
 -34   2   8       38.04       45.27     25.58 o 
 -32   2   8      182.84      153.33     35.30 o 
 -30   2   8      282.57      336.21     39.24 o 
 -28   2   8      811.12      901.08     52.37 o 
 -26   2   8      733.93      806.15    108.42 o 
 -24   2   8      321.33      340.14     35.10 o 
 -22   2   8       40.67       51.26     21.33 o 
 -20   2   8       68.13      106.37     24.03 o 
 -18   2   8       24.63       27.47     19.02 o 
 -16   2   8       36.59       54.50     16.79 o 
 -14   2   8      255.82      316.23     27.18 o 
 -12   2   8       65.75       39.45     16.27 o 
 -10   2   8       17.72        8.92     10.41 o 
  -8   2   8      393.24      395.13     19.16 o 
  -6   2   8      403.14      409.49     20.03 o 
  -4   2   8     1297.38     1186.83     21.39 o 
  -2   2   8       39.87       27.97      8.58 o 
   0   2   8     4553.25     4433.71     70.44 o 
   2   2   8      434.80      451.26     53.71 o 
   4   2   8     5163.63     4766.85    159.21 o 
   6   2   8     2520.44     2420.89    113.27 o 
   8   2   8     1383.00     1268.61    119.09 o 
  10   2   8     1106.25      918.27    124.01 o 
  12   2   8       81.01      184.09     55.77 o 
  14   2   8      991.38      887.55     79.67 o 
  16   2   8      433.46      365.64     62.56 o 
  18   2   8       73.32      -14.71     53.06 o 
  20   2   8      194.03      185.53     62.93 o 
  22   2   8      495.10      485.00     73.69 o 
  24   2   8      121.15       67.02     60.27 o 
  26   2   8       19.41       25.96     63.29 o 
  28   2   8      369.19      440.89     75.07 o 
 -37   3   8       13.11       40.72     25.96 o 
 -35   3   8        1.38       13.23     23.44 o 
 -33   3   8       13.51       -0.70     22.29 o 
 -31   3   8       91.63       70.12     29.43 o 
 -29   3   8      326.06      375.87     39.76 o 
 -27   3   8       22.94       16.96     22.79 o 
 -25   3   8        0.09       -0.13     18.92 o 
 -23   3   8      185.17      220.76     29.95 o 
 -21   3   8      203.90      233.55     28.68 o 
 -19   3   8     1757.85     1714.87     61.50 o 
 -17   3   8     1092.47     1195.19     47.56 o 
 -15   3   8      205.53      190.60     29.45 o 
 -13   3   8      381.50      396.72     30.07 o 
 -11   3   8      642.08      662.77     34.20 o 
  -9   3   8     1454.48     1403.40     45.55 o 
  -7   3   8      574.05      572.83     26.71 o 
  -5   3   8     1256.09     1261.79     41.14 o 
  -3   3   8     2847.20     2830.80     52.24 o 
  -1   3   8     1440.83     1426.50     28.73 o 
   1   3   8      234.48      198.06     27.05 o 
   3   3   8      985.13     1064.02     81.65 o 
   5   3   8      346.81      288.29     60.87 o 
   7   3   8      641.64      589.10     67.85 o 
   9   3   8     2517.01     2387.83    137.94 o 
  11   3   8       14.86       35.47     46.83 o 
  13   3   8      832.20      694.15     73.81 o 
  15   3   8      161.45      207.64    131.82 o 
  17   3   8        8.99      -17.51     47.82 o 
  19   3   8      516.40      331.76     65.24 o 
  21   3   8     1466.70     1250.46     95.78 o 
  23   3   8        0.52      -24.08     52.80 o 
  25   3   8       46.48       93.11     60.65 o 
  27   3   8       13.31       45.09     55.28 o 
 -36   4   8        2.42       52.58     26.43 o 
 -34   4   8      113.78      120.71     31.89 o 
 -32   4   8      179.34      148.57     31.60 o 
 -30   4   8       50.11       34.94     24.66 o 
 -28   4   8      322.57      259.28     34.44 o 
 -26   4   8        2.32       12.03     22.29 o 
 -24   4   8      307.21      289.77     33.19 o 
 -22   4   8        8.66      -16.19     17.59 o 
 -20   4   8      220.77      164.88     25.41 o 
 -18   4   8      321.57      294.02     29.78 o 
 -16   4   8      314.33      359.20     37.06 o 
 -14   4   8     2071.31     2006.75     59.27 o 
 -12   4   8      154.56      211.24     26.31 o 
 -10   4   8      142.04      151.79     19.99 o 
  -8   4   8       43.21       28.34     17.76 o 
  -6   4   8        0.42      -16.17     16.17 o 
  -4   4   8     4735.43     4778.79     81.75 o 
  -2   4   8      228.87      261.28     29.83 o 
   0   4   8     6911.82     7471.42     86.85 o 
   2   4   8     6146.30     6764.74    351.66 o 
   4   4   8     1369.57     1268.10     87.03 o 
   6   4   8       50.43       -2.56     45.40 o 
   8   4   8      231.26      173.57     51.31 o 
  10   4   8      619.83      629.38     68.00 o 
  12   4   8       26.15       23.39     48.38 o 
  14   4   8      179.75       78.36     52.29 o 
  16   4   8        3.84       22.32     47.99 o 
  18   4   8       46.12       17.36     53.85 o 
  20   4   8       79.48       51.75     51.70 o 
  22   4   8        7.41       35.21     58.79 o 
  24   4   8        0.44      125.76     61.22 o 
  26   4   8      693.28      975.17    118.02 o 
 -37   5   8        1.36       33.83     33.98 o 
 -35   5   8       18.64       56.24     27.96 o 
 -33   5   8       46.02       82.35     29.31 o 
 -31   5   8      375.10      449.99     44.09 o 
 -29   5   8      311.62      325.07     41.33 o 
 -27   5   8        0.52       11.93     20.15 o 
 -25   5   8        0.05        1.24     18.95 o 
 -23   5   8        2.33       -6.44     19.03 o 
 -21   5   8        0.01      -17.32     17.32 o 
 -19   5   8      206.27      194.62     27.16 o 
 -17   5   8       72.85       86.15     22.67 o 
 -15   5   8      238.00      225.08     25.84 o 
 -13   5   8      964.11      927.80     40.60 o 
 -11   5   8      137.60      137.55     21.61 o 
  -9   5   8        0.13      -14.27     14.27 o 
  -7   5   8       98.59       74.66     17.47 o 
  -5   5   8      125.06      128.51     20.16 o 
  -3   5   8     2541.07     2628.42     57.85 o 
  -1   5   8     1372.47     1322.21     41.22 o 
   1   5   8     6582.00     6761.42    130.79 o 
   3   5   8      775.76      856.98     48.95 o 
   5   5   8      439.35      497.64     63.39 o 
   7   5   8        3.18       -3.58     47.42 o 
   9   5   8       22.21      -43.81     43.81 o 
  11   5   8       95.38       87.59     50.71 o 
  13   5   8      199.15      193.73     56.65 o 
  15   5   8      140.27      122.91     55.97 o 
  17   5   8      384.81      386.06     66.33 o 
  19   5   8        4.00       34.39     51.93 o 
  21   5   8        4.26       19.75     55.19 o 
  23   5   8      200.04      313.81     69.72 o 
  25   5   8       18.22      122.30     60.23 o 
  27   5   8     1083.92     1491.27    215.29 o 
 -36   6   8       49.07      123.55     33.05 o 
 -34   6   8       73.86      107.44     31.41 o 
 -32   6   8        0.85       13.87     23.63 o 
 -30   6   8        0.43       -0.63     22.85 o 
 -28   6   8       81.90       90.89     26.70 o 
 -26   6   8       49.76       72.43     25.71 o 
 -24   6   8        4.61       20.42     20.71 o 
 -22   6   8      651.05      655.97     42.43 o 
 -20   6   8       18.84       28.74     19.35 o 
 -18   6   8        1.17       14.81     17.17 o 
 -16   6   8       36.16       23.54     14.93 o 
 -14   6   8        2.53       10.28     17.43 o 
 -12   6   8       22.14        7.72     15.85 o 
 -10   6   8      659.90      701.98     33.34 o 
  -8   6   8        4.12        9.21     16.39 o 
  -6   6   8        6.73        1.66     14.64 o 
  -4   6   8      458.06      472.77     32.56 o 
  -2   6   8      438.54      496.70     33.49 o 
   0   6   8      105.14      122.22     32.08 o 
   2   6   8       81.01       34.54     29.21 o 
   4   6   8      299.73      345.91     39.57 o 
   6   6   8     2426.05     2429.87    110.07 o 
   8   6   8      556.11      442.41    103.13 o 
  10   6   8      294.08      264.19     57.13 o 
  12   6   8      159.74      151.87     53.58 o 
  14   6   8        0.15      -44.75     44.75 o 
  16   6   8        9.97      -21.03     72.29 o 
  18   6   8      241.13      153.29     60.41 o 
  20   6   8       23.57       11.14     53.48 o 
  22   6   8        2.17      -29.95     85.14 o 
  24   6   8      229.96      326.41     67.04 o 
  26   6   8      130.45      284.51     65.71 o 
 -35   7   8      120.17      122.54     31.65 o 
 -33   7   8       33.06       54.31     31.48 o 
 -31   7   8       28.31       76.46     28.23 o 
 -29   7   8      105.42      103.02     29.13 o 
 -27   7   8      123.14      113.95     27.96 o 
 -25   7   8       77.01      141.11     28.22 o 
 -23   7   8        8.33       34.47     20.78 o 
 -21   7   8       69.14       72.80     22.80 o 
 -19   7   8        8.19       16.65     18.04 o 
 -17   7   8       23.10       11.12     19.74 o 
 -15   7   8      100.04      119.23     22.92 o 
 -13   7   8      425.85      388.68     27.96 o 
 -11   7   8      223.48      255.00     24.47 o 
  -9   7   8      303.78      322.49     26.67 o 
  -7   7   8      587.14      623.73     32.58 o 
  -5   7   8      311.97      293.01     25.54 o 
  -3   7   8      712.09      666.24     44.01 o 
  -1   7   8     2408.17     2583.17     81.37 o 
   1   7   8     3644.09     3985.87    181.51 o 
   3   7   8      974.38      798.89     51.82 o 
   5   7   8      571.63      552.97     45.51 o 
   7   7   8      119.93      101.42     51.35 o 
   9   7   8       40.81        0.37     48.05 o 
  11   7   8        8.07       22.56     48.50 o 
  13   7   8     1123.65     1051.60     81.96 o 
  15   7   8       21.25       16.93     49.70 o 
  17   7   8      227.18      180.91     58.57 o 
  19   7   8      457.81      551.03    114.26 o 
  21   7   8      363.45      473.35     91.64 o 
  23   7   8       30.23       -1.97     82.43 o 
  25   7   8      276.50      295.47    103.61 o 
 -34   8   8       41.44       59.68     31.58 o 
 -32   8   8       46.54       56.23     28.28 o 
 -30   8   8        0.33        6.22     24.77 o 
 -28   8   8       38.88       40.30     24.72 o 
 -26   8   8       69.11       64.79     24.72 o 
 -24   8   8       70.75       92.20     25.09 o 
 -22   8   8      936.68      970.01     48.07 o 
 -20   8   8      174.59      233.56     29.64 o 
 -18   8   8       67.92       95.80     22.68 o 
 -16   8   8        5.98       15.33     18.30 o 
 -14   8   8      455.24      405.13     29.73 o 
 -12   8   8       27.73       52.53     20.19 o 
 -10   8   8       86.80       74.85     21.40 o 
  -8   8   8      168.14      158.39     28.35 o 
  -6   8   8      316.09      375.52     34.46 o 
  -4   8   8       38.63        6.07     21.33 o 
  -2   8   8      472.97      492.29     37.33 o 
   0   8   8      512.65      582.47     55.79 o 
   2   8   8      575.19      668.44    109.60 o 
   4   8   8       51.30      111.27     36.56 o 
   6   8   8       64.72       40.51     37.74 o 
   8   8   8     1240.74     1151.31     71.08 o 
  10   8   8      159.02       17.01     69.95 o 
  12   8   8        8.60      -70.03     70.03 o 
  14   8   8       55.40       40.83     73.63 o 
  16   8   8       24.38      -44.65     68.16 o 
  18   8   8       11.32      -33.93     75.53 o 
  20   8   8      787.80      785.11    128.94 o 
  22   8   8      416.07      454.32    107.49 o 
  24   8   8        1.61      -17.56     80.33 o 
 -33   9   8        0.96       32.16     28.95 o 
 -31   9   8       79.56      106.77     35.56 o 
 -29   9   8        0.96       21.00     26.78 o 
 -27   9   8      146.15      145.91     36.81 o 
 -25   9   8        8.01        7.64     25.52 o 
 -23   9   8      644.01      646.20     51.77 o 
 -21   9   8       35.13       57.80     27.08 o 
 -19   9   8       82.50      101.72     27.79 o 
 -17   9   8      203.80      238.32     37.76 o 
 -15   9   8        0.73       -1.92     18.07 o 
 -13   9   8      184.53      223.07     31.23 o 
 -11   9   8      298.72      315.28     34.64 o 
  -9   9   8      536.36      595.82     41.79 o 
  -7   9   8      732.97      753.39     47.96 o 
  -5   9   8      541.79      613.28     41.64 o 
  -3   9   8       70.96       33.83     22.83 o 
  -1   9   8      407.01      489.71     46.96 o 
   1   9   8       28.51        5.61     32.29 o 
   3   9   8      141.86      160.45     88.61 o 
   5   9   8      390.71      387.87     50.92 o 
   7   9   8        5.29       -5.78     38.05 o 
   9   9   8        6.04       -8.22     56.56 o 
  11   9   8      114.16       43.89     80.35 o 
  13   9   8        4.78       49.20     79.98 o 
  15   9   8      111.82      112.87     82.11 o 
  17   9   8       59.47       23.97     75.09 o 
  19   9   8       22.25      -25.84     82.79 o 
  21   9   8       56.92       70.38     83.52 o 
  23   9   8       26.91      -21.64     77.85 o 
 -32  10   8       17.73       14.09     27.35 o 
 -30  10   8        1.07       24.84     26.51 o 
 -28  10   8       10.90       -6.80     23.48 o 
 -26  10   8      135.64      111.27     33.04 o 
 -24  10   8       23.46       54.28     27.83 o 
 -22  10   8        5.95       40.45     24.82 o 
 -20  10   8       46.19       27.55     23.19 o 
 -18  10   8       15.97       25.80     20.94 o 
 -16  10   8      255.34      311.62     49.16 o 
 -14  10   8      196.34      187.85     31.04 o 
 -12  10   8      177.81      158.95     30.54 o 
 -10  10   8      386.14      395.43     71.84 o 
  -8  10   8       46.58       39.22     24.49 o 
  -6  10   8      266.88      261.56     33.43 o 
  -4  10   8      239.21      245.68     32.48 o 
  -2  10   8       48.54       17.59     30.96 o 
   0  10   8      226.61      173.87     93.62 o 
   2  10   8        3.98       -5.28     37.43 o 
   4  10   8       55.62       46.38     36.20 o 
   6  10   8        4.82       18.94     32.82 o 
   8  10   8        7.78      -10.35     54.85 o 
  10  10   8      269.58      213.51     46.88 o 
  12  10   8       14.43      -39.52     68.84 o 
  14  10   8      217.96      211.75     87.83 o 
  16  10   8       57.17      -71.58     71.58 o 
  18  10   8       26.76      114.53     89.70 o 
  20  10   8      129.59      131.67     90.90 o 
  22  10   8       92.74      215.14     94.11 o 
 -31  11   8       37.33       28.87     30.82 o 
 -29  11   8       14.55       53.24     28.94 o 
 -27  11   8       60.65       74.27     31.50 o 
 -25  11   8        0.09      -20.87     20.87 o 
 -23  11   8        3.39       10.85     22.37 o 
 -21  11   8      380.85      314.50     36.21 o 
 -19  11   8      190.24      210.39     31.12 o 
 -17  11   8        2.36        7.51     18.70 o 
 -15  11   8       94.67      150.62     36.55 o 
 -13  11   8      283.66      316.77     36.39 o 
 -11  11   8       23.97       -8.98     22.10 o 
  -9  11   8       14.38       41.73     25.01 o 
  -7  11   8       38.69       11.48     23.87 o 
  -5  11   8      462.94      453.42     46.54 o 
  -3  11   8       76.20       40.07     32.68 o 
  -1  11   8       14.98       26.93    105.62 o 
   1  11   8      935.74      940.36     71.93 o 
   3  11   8       11.46        6.67     37.19 o 
   5  11   8      500.69      529.63     62.13 o 
   7  11   8      419.70      310.81     76.09 o 
   9  11   8        5.14       16.48     34.44 o 
  11  11   8       22.35       13.84     38.34 o 
  13  11   8      331.76      335.60     98.00 o 
  15  11   8       46.42       94.79     88.23 o 
  17  11   8        0.54      -67.67     67.67 o 
  19  11   8        0.62      -73.09     82.52 o 
  21  11   8       24.44       -2.40     80.91 o 
 -28  12   8       52.62       56.15     25.18 o 
 -26  12   8       52.74       25.57     25.37 o 
 -24  12   8        0.08       -3.21     22.71 o 
 -22  12   8        6.81       22.14     21.74 o 
 -20  12   8       56.82       27.58     25.43 o 
 -18  12   8       32.00       23.73     30.04 o 
 -16  12   8      107.85      144.98     30.86 o 
 -14  12   8       98.44       90.03     28.22 o 
 -12  12   8      134.44      182.20     31.74 o 
 -10  12   8      251.91      299.02     36.81 o 
  -8  12   8        0.52       -3.40     23.38 o 
  -6  12   8       16.91       14.46     25.77 o 
  -4  12   8       63.76       28.32     54.00 o 
  -2  12   8      106.98       86.16     65.23 o 
   0  12   8       19.00      -21.82     64.54 o 
   2  12   8        8.77      -25.27     34.44 o 
   4  12   8      159.82       83.95     44.02 o 
   6  12   8      798.70      828.16     76.03 o 
   8  12   8      297.37      297.40     52.91 o 
  10  12   8      163.07      162.82     72.91 o 
  12  12   8        2.85      -72.37     72.37 o 
  14  12   8       14.14      -76.48     76.48 o 
  16  12   8        1.83      -71.03     71.03 o 
  18  12   8       24.30      -78.35     78.35 o 
 -27  13   8       91.39      111.31     30.01 o 
 -25  13   8       18.19       12.79     23.80 o 
 -23  13   8       71.88       39.07     27.50 o 
 -21  13   8        3.89        9.48     23.39 o 
 -19  13   8      164.67      203.64     36.00 o 
 -17  13   8       36.51       24.76     25.03 o 
 -15  13   8       39.58      108.63     30.61 o 
 -13  13   8        8.20       22.62     24.25 o 
 -11  13   8        6.70        0.68     24.33 o 
  -9  13   8       88.13       85.08     28.68 o 
  -7  13   8      270.49      203.41     42.56 o 
  -5  13   8     1116.12     1278.80     72.24 o 
  -3  13   8       24.48      -34.19     34.19 o 
  -1  13   8       37.31      -51.28     63.38 o 
   1  13   8        5.08      -46.85     46.85 o 
   3  13   8      105.30       69.81     46.69 o 
   5  13   8      623.56      578.05     66.00 o 
   7  13   8      142.33       46.65     98.09 o 
   9  13   8        1.52       21.90     40.07 o 
  11  13   8      117.16       98.27     86.78 o 
  13  13   8       80.17      -68.37     76.56 o 
  15  13   8       52.47       -6.36     85.74 o 
  17  13   8       36.17      -26.01     82.85 o 
 -24  14   8        0.82       17.03     26.86 o 
 -22  14   8        9.83       39.22     35.23 o 
 -20  14   8       18.24       36.60     33.42 o 
 -18  14   8       17.99       40.67     33.17 o 
 -16  14   8       11.16      -25.26     25.26 o 
 -14  14   8        0.15       14.45     28.24 o 
 -12  14   8       26.14       17.37     26.48 o 
 -10  14   8       18.24       17.70     25.25 o 
  -8  14   8       41.15        5.23     26.03 o 
  -6  14   8        4.88      -36.51     39.36 o 
  -4  14   8        7.41      -37.59     63.59 o 
  -2  14   8      132.25      113.42     50.08 o 
   0  14   8       75.85       27.25     43.69 o 
   2  14   8        2.97      -15.17     50.66 o 
   4  14   8       70.55       -8.83     40.80 o 
   6  14   8       23.55       40.14     50.01 o 
   8  14   8       61.11      -14.77     77.53 o 
  10  14   8      212.19       87.49     50.64 o 
  12  14   8       32.69       40.20     44.22 o 
  14  14   8        6.56      -63.76     78.76 o 
 -21  15   8       31.66        4.21     30.34 o 
 -19  15   8      113.95       54.89     34.45 o 
 -17  15   8       46.16       24.60     34.29 o 
 -15  15   8        0.82      -19.62     29.40 o 
 -13  15   8        0.22        0.30     31.24 o 
 -11  15   8       13.29       46.88     32.82 o 
  -9  15   8        1.49      -42.51     42.51 o 
  -7  15   8       46.99        1.58     45.87 o 
  -5  15   8        5.95       12.52     47.52 o 
  -3  15   8       31.32       -5.33     44.47 o 
  -1  15   8        0.32       10.39     48.66 o 
   1  15   8       50.02       54.64     51.42 o 
   3  15   8       47.86        2.18     50.36 o 
   5  15   8       39.62       56.25     50.04 o 
   7  15   8       85.20       67.96     53.74 o 
   9  15   8        0.78       44.84     57.14 o 
  11  15   8        7.01      -17.42     51.53 o 
 -18  16   8        1.14       82.22     33.68 o 
 -16  16   8        4.19       -1.54     28.84 o 
 -14  16   8       17.29       70.32     37.09 o 
 -12  16   8       13.89       36.96     59.82 o 
 -10  16   8        4.36       52.64     47.86 o 
  -8  16   8        6.23      -37.44     42.57 o 
  -6  16   8       15.04       83.19     56.84 o 
  -4  16   8       17.13       -5.65     53.47 o 
  -2  16   8       70.64       35.52     52.21 o 
   0  16   8       14.68       63.78     56.46 o 
   2  16   8        3.70       18.70     46.57 o 
   4  16   8        0.03       78.22     62.12 o 
   6  16   8       10.37      -43.89     43.89 o 
   8  16   8        0.35      -21.45     44.55 o 
 -13  17   8        3.46       46.61     45.74 o 
 -11  17   8        2.79       54.69     55.72 o 
  -9  17   8        0.07       -4.81     46.62 o 
  -7  17   8        3.78       16.27     50.66 o 
  -5  17   8       14.67       70.11     57.27 o 
  -3  17   8        4.57      -20.17     45.24 o 
  -1  17   8        7.15      -38.74     42.07 o 
   1  17   8       56.99      127.59     64.37 o 
 -35   1   9       19.14       31.10     28.37 o 
 -33   1   9      181.62      307.17     41.22 o 
 -31   1   9       23.75       14.40     24.00 o 
 -29   1   9     1096.33     1298.97     61.17 o 
 -27   1   9       28.50       26.13     22.57 o 
 -25   1   9      333.45      447.49     40.17 o 
 -23   1   9      322.99      374.89     36.90 o 
 -21   1   9       36.16       49.37     21.19 o 
 -19   1   9        5.94      -11.15     17.85 o 
 -17   1   9      397.54      408.53     33.20 o 
 -15   1   9     3968.96     3398.83     82.65 o 
 -13   1   9      382.42      298.76     28.47 o 
 -11   1   9      220.17      133.73     19.99 o 
  -9   1   9      565.78      554.50     34.14 o 
  -7   1   9       14.86       22.30     14.79 o 
  -5   1   9      295.52      285.13     38.72 o 
  -3   1   9      460.39      465.09     40.96 o 
  -1   1   9     1309.24     1227.00     58.94 o 
   1   1   9     3307.46     3266.07    108.71 o 
   3   1   9      449.05      568.43    153.61 o 
   5   1   9        6.86      -23.03     50.18 o 
   7   1   9      115.18      110.39     57.85 o 
   9   1   9      898.79      913.02     83.72 o 
  11   1   9       17.66        5.16     55.37 o 
  13   1   9       21.17      -23.86     50.20 o 
  15   1   9      216.08      200.87     60.36 o 
  17   1   9       24.75       87.01     64.16 o 
  19   1   9      165.77      104.24     61.77 o 
  21   1   9       64.37      105.14     62.19 o 
  23   1   9      182.46      241.59     75.23 o 
  25   1   9        4.58       37.30    111.81 o 
 -36   2   9       42.84       46.33     26.42 o 
 -34   2   9       52.73       48.80     26.82 o 
 -32   2   9      606.57      691.15     53.45 o 
 -30   2   9      332.10      400.09     43.02 o 
 -28   2   9      274.15      384.19     54.42 o 
 -26   2   9     1514.89     1446.54     71.12 o 
 -24   2   9      220.16      178.23     30.92 o 
 -22   2   9      411.71      441.93     52.84 o 
 -20   2   9      115.05      119.71     25.24 o 
 -18   2   9      106.57      104.99     24.79 o 
 -16   2   9      455.88      485.05     38.00 o 
 -14   2   9       13.73       38.30     19.99 o 
 -12   2   9      469.56      397.29     30.28 o 
 -10   2   9        0.29        3.02     17.34 o 
  -8   2   9      136.88      112.79     22.51 o 
  -6   2   9        8.20      -16.83     16.83 o 
  -4   2   9      742.82      799.00     48.10 o 
  -2   2   9       57.79       33.99     25.21 o 
   0   2   9       49.28      -25.61     25.61 o 
   2   2   9      370.53      388.15     64.03 o 
   4   2   9      525.86      475.38     68.71 o 
   6   2   9       25.92      -48.02     48.02 o 
   8   2   9       36.65       -8.63     52.02 o 
  10   2   9       50.55       47.59     51.70 o 
  12   2   9      288.02      317.23     63.54 o 
  14   2   9      494.64      584.87     76.64 o 
  16   2   9      219.18      324.12     65.64 o 
  18   2   9        1.79       10.74     55.86 o 
  20   2   9       57.72      -55.30     55.30 o 
  22   2   9      177.76      173.21    104.27 o 
  24   2   9      707.53      701.65     89.42 o 
 -35   3   9       27.87       45.17     25.45 o 
 -33   3   9       17.80       25.14     25.16 o 
 -31   3   9       64.98       53.39     27.69 o 
 -29   3   9     1964.69     1969.72     76.25 o 
 -27   3   9      322.01      372.35     39.84 o 
 -25   3   9      147.71      158.45     30.17 o 
 -23   3   9      135.60      122.63     26.09 o 
 -21   3   9      748.35      686.81     43.75 o 
 -19   3   9     1488.42     1441.80     55.49 o 
 -17   3   9      165.99      128.18     51.09 o 
 -15   3   9     1544.58     1491.52     53.89 o 
 -13   3   9      170.17      132.16     22.65 o 
 -11   3   9       33.04       49.99     19.42 o 
  -9   3   9       27.50       37.16     19.82 o 
  -7   3   9      130.26      124.86     20.07 o 
  -5   3   9        0.34      -13.21     25.50 o 
  -3   3   9      551.16      600.58     45.41 o 
  -1   3   9      816.14      801.86     50.50 o 
   1   3   9     2196.35     2216.49     91.32 o 
   3   3   9     1165.54     1208.75    106.06 o 
   5   3   9      656.16      614.79     79.03 o 
   7   3   9      227.36      223.10     59.58 o 
   9   3   9      269.60      271.01     63.45 o 
  11   3   9       41.87      -24.34     53.42 o 
  13   3   9     1229.31     1143.29     91.21 o 
  15   3   9      442.86      478.74     72.92 o 
  17   3   9      156.84       64.10     58.42 o 
  19   3   9      615.28      650.92    115.15 o 
  21   3   9        0.56       22.88     63.53 o 
  23   3   9       45.82       32.31     60.19 o 
  25   3   9       10.44       54.17     61.54 o 
 -34   4   9       38.37       36.68     27.16 o 
 -32   4   9       24.51       63.56     29.57 o 
 -30   4   9       10.04       29.35     26.92 o 
 -28   4   9       46.43       53.56     24.06 o 
 -26   4   9      146.44      221.12     34.35 o 
 -24   4   9      796.90      921.15     52.20 o 
 -22   4   9      150.66      147.92     45.64 o 
 -20   4   9     1000.50     1008.13     48.47 o 
 -18   4   9      829.62      873.52     59.73 o 
 -16   4   9      478.78      438.02     34.29 o 
 -14   4   9      440.69      446.68     33.38 o 
 -12   4   9      245.50      194.98     25.67 o 
 -10   4   9       12.03       16.67     14.85 o 
  -8   4   9     1182.96     1149.22     40.67 o 
  -6   4   9       20.04       33.98     17.18 o 
  -4   4   9      103.20      106.57     19.85 o 
  -2   4   9      467.60      414.44     40.12 o 
   0   4   9      106.53       35.07     37.10 o 
   2   4   9     3010.88     2886.36    126.35 o 
   4   4   9      918.26      787.08     90.23 o 
   6   4   9      567.92      573.23     75.76 o 
   8   4   9      180.72      174.69     60.24 o 
  10   4   9       37.64       38.28     54.60 o 
  12   4   9      753.21      718.77     79.16 o 
  14   4   9      173.09      104.08     59.91 o 
  16   4   9       38.49       20.58     54.95 o 
  18   4   9       35.60      107.33     65.54 o 
  20   4   9       20.33       84.98     60.45 o 
  22   4   9      127.92      115.79     62.86 o 
  24   4   9       52.29      201.59    106.23 o 
 -35   5   9       98.29      154.65     33.61 o 
 -33   5   9      191.29      204.19     37.81 o 
 -31   5   9       46.50       46.70     26.51 o 
 -29   5   9       29.59       23.97     23.67 o 
 -27   5   9      662.40      698.72     49.60 o 
 -25   5   9       19.65       26.17     22.85 o 
 -23   5   9       51.51       58.76     23.22 o 
 -21   5   9      111.23       69.90     22.82 o 
 -19   5   9       50.22       25.26     18.70 o 
 -17   5   9      161.03      169.70     26.91 o 
 -15   5   9      505.84      525.45     35.67 o 
 -13   5   9       95.42       91.01     24.32 o 
 -11   5   9      124.71      135.32     22.22 o 
  -9   5   9      776.58      702.22     40.55 o 
  -7   5   9      694.14      723.73     34.62 o 
  -5   5   9       53.39       48.23     19.19 o 
  -3   5   9      117.62      109.61     21.00 o 
  -1   5   9        6.46      -29.96     29.96 o 
   1   5   9      762.39      847.25     81.31 o 
   3   5   9       62.08        7.98     50.25 o 
   5   5   9        6.42      -10.83     55.30 o 
   7   5   9      375.51      348.14     93.37 o 
   9   5   9      386.76      274.91     63.51 o 
  11   5   9      108.15       -3.01     54.62 o 
  13   5   9       96.71       67.07     54.40 o 
  15   5   9       33.92      -35.87     52.34 o 
  17   5   9        0.12       37.29     76.30 o 
  19   5   9      124.69      262.49     68.33 o 
  21   5   9       51.30       27.45     60.27 o 
  23   5   9        0.15       80.27    105.53 o 
 -34   6   9        0.08       30.82     25.90 o 
 -32   6   9       29.59       48.99     27.92 o 
 -30   6   9      204.28      218.34     35.13 o 
 -28   6   9      473.41      608.01     47.70 o 
 -26   6   9      415.74      451.33     41.14 o 
 -24   6   9        2.54       15.07     22.24 o 
 -22   6   9        0.78       22.34     20.12 o 
 -20   6   9        8.95       17.27     20.52 o 
 -18   6   9      938.53      879.56     72.05 o 
 -16   6   9        7.70       14.68     19.60 o 
 -14   6   9      103.39       94.61     28.88 o 
 -12   6   9      105.87      102.47     20.56 o 
 -10   6   9      308.71      300.94     26.57 o 
  -8   6   9       52.37       45.70     17.84 o 
  -6   6   9       41.76       23.61     16.31 o 
  -4   6   9      280.82      283.09     25.86 o 
  -2   6   9       64.90       74.72     21.93 o 
   0   6   9      176.85      220.63     44.04 o 
   2   6   9      612.83      621.44     72.51 o 
   4   6   9     1077.06      997.45     86.26 o 
   6   6   9       39.45      -38.47     80.40 o 
   8   6   9      174.03      122.11     57.37 o 
  10   6   9       18.05       -8.12     86.81 o 
  12   6   9       62.41       60.57     53.75 o 
  14   6   9       17.78      -77.41    122.80 o 
  16   6   9       30.99      -14.85     53.99 o 
  18   6   9      327.49      398.51    102.64 o 
  20   6   9       13.25        7.46     57.02 o 
  22   6   9       36.66       50.26     75.79 o 
 -33   7   9        7.29       65.28     28.48 o 
 -31   7   9       17.60       59.99     28.91 o 
 -29   7   9        8.67       37.06     24.95 o 
 -27   7   9      233.12      279.92     36.90 o 
 -25   7   9        0.43        8.21     21.82 o 
 -23   7   9       85.22       89.54     25.98 o 
 -21   7   9        1.29      -18.60     18.60 o 
 -19   7   9       23.39       21.84     16.96 o 
 -17   7   9      279.28      202.94     34.79 o 
 -15   7   9     1017.75      917.37     47.54 o 
 -13   7   9       17.97       45.44     18.54 o 
 -11   7   9       80.63       98.68     20.78 o 
  -9   7   9      292.11      358.24     28.51 o 
  -7   7   9       19.39       -8.00     19.73 o 
  -5   7   9       11.15        3.16     14.50 o 
  -3   7   9      314.55      295.60     29.60 o 
  -1   7   9      290.10      237.51     34.26 o 
   1   7   9      163.49      110.23     53.31 o 
   3   7   9     2626.09     2882.61    126.67 o 
   5   7   9       28.87      -21.05     48.42 o 
   7   7   9       68.88       24.09     71.90 o 
   9   7   9      308.37      264.28     82.91 o 
  11   7   9       91.28       29.76     50.95 o 
  13   7   9      486.49      396.35     66.81 o 
  15   7   9       98.07       -0.92     80.66 o 
  17   7   9      178.20      163.21     91.54 o 
  19   7   9       46.63      136.45     98.44 o 
  21   7   9      100.42      -15.65     84.11 o 
 -32   8   9       61.71       27.97     30.29 o 
 -30   8   9      116.29      138.73     36.02 o 
 -28   8   9      253.02      284.64     52.12 o 
 -26   8   9       80.18      116.50     33.03 o 
 -24   8   9        0.01      -22.37     24.01 o 
 -22   8   9        1.16      -18.19     21.85 o 
 -20   8   9       87.03       36.66     22.63 o 
 -18   8   9       61.71       28.45     31.16 o 
 -16   8   9      958.45      914.62     57.36 o 
 -14   8   9      434.97      557.39     46.45 o 
 -12   8   9       16.56       19.36     22.57 o 
 -10   8   9       30.36       -4.53     21.37 o 
  -8   8   9       20.27       22.79     22.28 o 
  -6   8   9       39.53       13.00     22.30 o 
  -4   8   9      377.66      331.40     34.55 o 
  -2   8   9        1.62      -37.93     37.93 o 
   0   8   9      328.19      302.03     51.64 o 
   2   8   9     1744.60     1684.23     88.55 o 
   4   8   9      102.01       38.85     83.98 o 
   6   8   9      717.82      711.94    114.97 o 
   8   8   9       36.34      -72.11     72.11 o 
  10   8   9       57.25       35.39     76.42 o 
  12   8   9       48.81        7.86     83.83 o 
  14   8   9       43.19       90.69     90.05 o 
  16   8   9        1.59      -68.34     85.68 o 
  18   8   9      114.77       35.98     84.21 o 
  20   8   9        0.74      -84.32     84.32 o 
 -31   9   9       15.30       64.10     31.14 o 
 -29   9   9       90.29       76.89     35.50 o 
 -27   9   9       91.39      128.26     36.40 o 
 -25   9   9       13.15       47.53     29.72 o 
 -23   9   9       53.09       32.88     27.32 o 
 -21   9   9       29.70       48.31     26.36 o 
 -19   9   9       18.83       16.01     25.93 o 
 -17   9   9      135.64      186.15     36.97 o 
 -15   9   9       87.44       96.23     27.18 o 
 -13   9   9       11.08       28.94     22.74 o 
 -11   9   9      265.79      253.40     36.95 o 
  -9   9   9     1006.94     1140.20     54.72 o 
  -7   9   9      183.03      170.70     56.73 o 
  -5   9   9       78.17      109.44     28.76 o 
  -3   9   9      164.99      137.33     37.38 o 
  -1   9   9       58.93       42.55     31.59 o 
   1   9   9      743.06      811.76    193.39 o 
   3   9   9      480.96      586.05     61.79 o 
   5   9   9      932.86      932.86    134.48 o 
   7   9   9      300.42      277.67     94.31 o 
   9   9   9      405.51      403.85    102.63 o 
  11   9   9      236.60      125.77     92.31 o 
  13   9   9        9.90      -70.74     80.75 o 
  15   9   9      173.62      129.17     90.78 o 
  17   9   9      200.67      192.58     97.81 o 
  19   9   9      105.58      -13.74     90.95 o 
 -30  10   9        2.40       26.02     27.45 o 
 -28  10   9      147.18      177.69     38.06 o 
 -26  10   9       31.33       39.65     26.80 o 
 -24  10   9      239.92      285.58     42.73 o 
 -22  10   9        2.11        8.49     21.84 o 
 -20  10   9        2.10       23.65     29.24 o 
 -18  10   9       11.81       12.26     27.21 o 
 -16  10   9        7.76       48.90     26.78 o 
 -14  10   9      112.08      101.78     28.33 o 
 -12  10   9       15.11       22.59     23.67 o 
 -10  10   9      519.16      561.32     44.03 o 
  -8  10   9      640.99      704.60     46.84 o 
  -6  10   9      118.63      114.81     29.06 o 
  -4  10   9       34.66       40.10     25.66 o 
  -2  10   9        0.02       10.55     31.31 o 
   0  10   9      257.58      334.86     55.45 o 
   2  10   9      504.47      604.00     64.46 o 
   4  10   9        5.79      -28.04     34.79 o 
   6  10   9      220.01      112.27     86.16 o 
   8  10   9      319.06      294.95    105.15 o 
  10  10   9       19.24      -78.12     78.12 o 
  12  10   9        0.95      -52.36     80.43 o 
  14  10   9      194.85      131.73     97.45 o 
  16  10   9      164.77      310.57    104.08 o 
  18  10   9      165.56      131.37     94.33 o 
 -27  11   9       84.56       64.63     28.82 o 
 -25  11   9       17.37       22.51     25.34 o 
 -23  11   9       29.98       60.62     31.87 o 
 -21  11   9      362.81      510.05     53.73 o 
 -19  11   9       35.80       61.97     30.80 o 
 -17  11   9        0.17        3.94     24.38 o 
 -15  11   9       92.73      113.55     29.81 o 
 -13  11   9      765.22      773.05     60.31 o 
 -11  11   9       29.79       63.24     27.07 o 
  -9  11   9      215.79      284.00     38.09 o 
  -7  11   9        3.06      -22.17     22.17 o 
  -5  11   9       57.38       45.50     26.72 o 
  -3  11   9        1.07      -29.38     29.38 o 
  -1  11   9       15.00      -30.77     84.03 o 
   1  11   9      373.69      470.37     62.34 o 
   3  11   9        0.22      -31.15     35.52 o 
   5  11   9      537.35      541.91    102.51 o 
   7  11   9       49.30      -43.61     76.26 o 
   9  11   9      208.37       24.51     86.00 o 
  11  11   9      170.15       25.15     83.70 o 
  13  11   9       23.10      -54.56     77.47 o 
  15  11   9      202.86      317.99    108.97 o 
  17  11   9      217.25      287.50    100.03 o 
 -26  12   9        8.72       37.10     26.11 o 
 -24  12   9        1.94       25.03     28.97 o 
 -22  12   9      422.92      366.88     50.63 o 
 -20  12   9        2.59       82.67     28.57 o 
 -18  12   9        0.02       14.18     23.76 o 
 -16  12   9      245.59      243.35     36.39 o 
 -14  12   9       51.28       76.33     29.05 o 
 -12  12   9        0.39       -3.05     22.90 o 
 -10  12   9       35.16      -24.01     24.74 o 
  -8  12   9      395.16      498.98     44.84 o 
  -6  12   9       10.99      -23.91     23.91 o 
  -4  12   9        2.12      -30.70     30.70 o 
  -2  12   9       19.88       -7.62     83.84 o 
   0  12   9       18.40      -39.03     39.03 o 
   2  12   9      215.90      228.93    102.41 o 
   4  12   9      482.51      480.09     62.90 o 
   6  12   9       83.01       98.20     47.59 o 
   8  12   9      547.94      560.63    119.15 o 
  10  12   9       29.23      -19.39     81.36 o 
  12  12   9        0.57      -74.70     74.70 o 
  14  12   9        0.09      -40.19     84.82 o 
 -23  13   9       79.04       75.73     32.48 o 
 -21  13   9        1.41       83.89     42.22 o 
 -19  13   9       29.83       41.69     24.93 o 
 -17  13   9      117.96      137.75     31.53 o 
 -15  13   9      109.02      157.00     33.28 o 
 -13  13   9       12.84        9.72     25.84 o 
 -11  13   9       32.73       78.68     28.78 o 
  -9  13   9       11.24       31.86     27.96 o 
  -7  13   9      154.92      118.24     40.23 o 
  -5  13   9      125.74       23.60     57.59 o 
  -3  13   9       57.10       88.35     46.96 o 
  -1  13   9        1.53      -37.03     96.81 o 
   1  13   9      185.51      149.93     52.02 o 
   3  13   9        1.77      -41.32    128.04 o 
   5  13   9      138.36      165.34     52.08 o 
   7  13   9        0.18      -51.14     89.17 o 
   9  13   9       25.29       38.17     90.48 o 
  11  13   9        2.90      -76.74     76.74 o 
  13  13   9      191.12      123.51     94.58 o 
 -20  14   9        1.56       -1.72     27.96 o 
 -18  14   9       64.01      109.79     36.19 o 
 -16  14   9        7.51       19.15     25.74 o 
 -14  14   9        0.40        1.27     25.78 o 
 -12  14   9        0.57      -25.30     25.30 o 
 -10  14   9        2.91      -26.52     26.52 o 
  -8  14   9        0.04       -2.61     34.27 o 
  -6  14   9        2.80       39.11     39.28 o 
  -4  14   9       25.95       29.01     66.61 o 
  -2  14   9        1.51      -55.61     55.61 o 
   0  14   9      123.32       38.15     45.00 o 
   2  14   9        4.48      -77.98     98.36 o 
   4  14   9        1.25       -5.97     52.52 o 
   6  14   9        1.57      -18.41     87.87 o 
   8  14   9      117.63       41.02     90.26 o 
  10  14   9       96.16       -9.28     85.70 o 
 -17  15   9        0.00       -0.11     34.39 o 
 -15  15   9        9.57       11.34     30.88 o 
 -13  15   9       10.42       35.79     36.22 o 
 -11  15   9        3.73       41.67     36.43 o 
  -9  15   9       12.65       76.87     55.38 o 
  -7  15   9        3.29      -44.89     44.89 o 
  -5  15   9       14.66       39.63     52.27 o 
  -3  15   9       63.87       53.92     57.27 o 
  -1  15   9       85.69       45.77     54.20 o 
   1  15   9        0.92       64.63     55.05 o 
   3  15   9       24.28       -1.45     49.68 o 
   5  15   9       73.30       -6.74     51.85 o 
 -10  16   9       14.76       14.57     51.18 o 
  -8  16   9        5.77       52.46     58.34 o 
  -6  16   9       56.19      109.44     61.18 o 
  -4  16   9        3.20       30.89     55.20 o 
  -2  16   9        1.09       73.06     58.94 o 
 -34   0  10        6.27       56.29     48.96 o 
 -32   0  10      131.79      220.34     57.20 o 
 -30   0  10       69.35      128.70     44.68 o 
 -28   0  10      592.07      653.63     77.94 o 
 -26   0  10      360.35      423.24     59.59 o 
 -24   0  10       26.72       79.41     38.82 o 
 -22   0  10       44.22       42.88     33.89 o 
 -20   0  10      367.49      454.81     59.85 o 
 -18   0  10     1378.93     1314.09    102.87 o 
 -16   0  10       24.41       29.61     28.37 o 
 -14   0  10      840.78      806.99     76.25 o 
 -12   0  10     1470.60     1449.56     91.92 o 
 -10   0  10        2.89       14.20     39.21 o 
  -8   0  10       33.71       70.11     69.53 o 
  -6   0  10      183.33      213.96     52.54 o 
  -4   0  10     1764.78     1938.43    104.63 o 
  -2   0  10       17.34      -41.73     52.79 o 
   0   0  10     4996.91     5439.75    269.74 o 
   2   0  10      390.50      329.55     96.94 o 
   4   0  10      547.51      572.47    109.54 o 
   6   0  10        9.92       32.07     80.73 o 
   8   0  10     1596.66     1661.31    150.49 o 
  10   0  10      169.45       67.49     91.07 o 
  12   0  10     1399.11     1459.35    144.30 o 
  14   0  10      235.19      214.78     94.24 o 
  16   0  10      401.50      553.61    111.80 o 
  18   0  10       21.23      -39.34     82.28 o 
  20   0  10     1757.66     2062.00    178.70 o 
  22   0  10      351.35      407.16    115.73 o 
 -33   1  10       98.81      108.49     33.04 o 
 -31   1  10        2.39       12.54     24.01 o 
 -29   1  10       49.54       29.68     25.75 o 
 -27   1  10        0.07       14.58     23.53 o 
 -25   1  10       57.69       76.80     26.53 o 
 -23   1  10        7.29       34.75     23.24 o 
 -21   1  10       24.59       24.41     21.96 o 
 -19   1  10        0.00        6.51     20.19 o 
 -17   1  10       41.92       45.47     20.46 o 
 -15   1  10       97.60      117.97     30.92 o 
 -13   1  10      205.03      240.97     29.52 o 
 -11   1  10        1.09       12.22     25.15 o 
  -9   1  10      173.24      225.72     36.44 o 
  -7   1  10      356.20      335.98     40.38 o 
  -5   1  10      195.91      192.89     36.41 o 
  -3   1  10     1004.64     1094.29     58.89 o 
  -1   1  10      386.54      388.58     44.18 o 
   1   1  10       71.81       13.50     52.78 o 
   3   1  10     3981.93     4186.61    162.82 o 
   5   1  10      805.47      779.15     86.91 o 
   7   1  10      358.87      372.21     73.11 o 
   9   1  10       62.33      -32.39     84.33 o 
  11   1  10       17.33      -50.86     50.86 o 
  13   1  10      162.83      143.89     61.67 o 
  15   1  10      169.06       71.79     66.21 o 
  17   1  10        0.37      -73.11     73.11 o 
  19   1  10        5.11      -58.13     58.13 o 
  21   1  10      242.15      269.95     76.97 o 
 -34   2  10      167.49      167.16     35.20 o 
 -32   2  10       33.09       30.74     26.74 o 
 -30   2  10      243.30      326.22     42.72 o 
 -28   2  10      179.80      216.18     36.42 o 
 -26   2  10        6.49       40.23     25.72 o 
 -24   2  10       69.84       63.89     25.85 o 
 -22   2  10      134.98      133.14     29.00 o 
 -20   2  10        9.80       18.30     21.30 o 
 -18   2  10       45.41       61.98     22.36 o 
 -16   2  10       29.34       68.32     26.39 o 
 -14   2  10        1.12      -10.13     18.03 o 
 -12   2  10     1645.95     1843.02     80.14 o 
 -10   2  10       50.91       82.42     31.01 o 
  -8   2  10      251.91      263.83     38.70 o 
  -6   2  10        0.70      -25.24     25.24 o 
  -4   2  10      428.19      504.73     46.90 o 
  -2   2  10     1006.13     1059.53     59.56 o 
   0   2  10      100.71      107.20     44.29 o 
   2   2  10      211.46       69.18     61.28 o 
   4   2  10     1827.79     1889.90    113.44 o 
   6   2  10        0.85      -53.72     53.72 o 
   8   2  10      108.55       56.53     60.04 o 
  10   2  10       12.06      -41.79     54.38 o 
  12   2  10      790.60      764.24     86.15 o 
  14   2  10      178.77      119.74     63.34 o 
  16   2  10      240.49      118.34     63.60 o 
  18   2  10      228.53      244.74     73.81 o 
  20   2  10      584.68      580.89     86.96 o 
  22   2  10      617.29      730.61    115.49 o 
 -33   3  10       24.50       70.85     29.56 o 
 -31   3  10      252.67      330.32     42.76 o 
 -29   3  10      318.51      385.01     44.02 o 
 -27   3  10      254.73      206.05     34.83 o 
 -25   3  10       31.63       72.34     31.05 o 
 -23   3  10       49.65       71.56     25.89 o 
 -21   3  10        4.51       -6.67     19.21 o 
 -19   3  10      693.20      743.31     55.09 o 
 -17   3  10      535.79      560.16     48.07 o 
 -15   3  10        0.00       -0.88     22.87 o 
 -13   3  10       17.85       34.27     21.94 o 
 -11   3  10      517.51      475.07     35.58 o 
  -9   3  10      468.38      495.21     44.81 o 
  -7   3  10       12.62      -16.94     26.53 o 
  -5   3  10      235.15      220.69     37.45 o 
  -3   3  10       17.68        5.56     30.06 o 
  -1   3  10      581.45      634.15     60.57 o 
   1   3  10      689.38      700.81     84.30 o 
   3   3  10      575.71      543.38     76.00 o 
   5   3  10      193.68      121.26     62.08 o 
   7   3  10       50.05      -55.51     55.51 o 
   9   3  10        0.31      -53.55     53.55 o 
  11   3  10      132.57       79.12     60.73 o 
  13   3  10       58.84       65.01     62.46 o 
  15   3  10      191.09      166.25     67.66 o 
  17   3  10      350.27      583.16     85.44 o 
  19   3  10      527.63      535.32     84.90 o 
  21   3  10       10.27       -0.66     62.39 o 
 -32   4  10       24.87       68.53     29.11 o 
 -30   4  10        1.05       15.58     25.93 o 
 -28   4  10       47.54      112.32     30.58 o 
 -26   4  10      173.72      206.25     35.57 o 
 -24   4  10        0.19       33.03     23.82 o 
 -22   4  10      988.41     1074.48     54.58 o 
 -20   4  10       40.52       26.77     18.65 o 
 -18   4  10      387.67      412.42     44.09 o 
 -16   4  10      353.21      446.00     44.56 o 
 -14   4  10      853.96      866.85     44.74 o 
 -12   4  10      214.52      185.31     33.39 o 
 -10   4  10        6.11       -3.46     17.51 o 
  -8   4  10       68.71       85.77     30.25 o 
  -6   4  10        1.07      -15.70     26.27 o 
  -4   4  10      369.18      346.54     42.04 o 
  -2   4  10       15.85       12.68     30.05 o 
   0   4  10      590.72      678.30     62.80 o 
   2   4  10       29.82      -37.10     50.26 o 
   4   4  10       32.83       76.70     67.82 o 
   6   4  10      462.13      368.48     72.78 o 
   8   4  10       86.24       91.98     62.90 o 
  10   4  10       31.40       72.52     60.37 o 
  12   4  10      258.84      244.15     68.92 o 
  14   4  10       33.52      -39.45     56.96 o 
  16   4  10       83.81       45.80     62.89 o 
  18   4  10      207.46      163.10     69.40 o 
  20   4  10      299.08      383.29     79.40 o 
 -31   5  10      677.13      772.90     56.56 o 
 -29   5  10        0.57       20.65     25.60 o 
 -27   5  10      208.48      270.40     38.82 o 
 -25   5  10      607.86      647.39     48.80 o 
 -23   5  10       20.57        2.13     21.99 o 
 -21   5  10      166.74      215.47     39.29 o 
 -19   5  10       34.07       49.74     28.12 o 
 -17   5  10      232.13      293.72     41.21 o 
 -15   5  10      375.94      374.00     34.07 o 
 -13   5  10     1060.40     1071.88     42.87 o 
 -11   5  10      334.74      314.62     33.60 o 
  -9   5  10        2.83        0.22     17.84 o 
  -7   5  10      434.95      350.98     42.03 o 
  -5   5  10      315.16      326.91     40.98 o 
  -3   5  10       48.47        1.38     29.90 o 
  -1   5  10      211.09      147.40     45.24 o 
   1   5  10        6.73      -21.00     52.87 o 
   3   5  10      116.18       84.82    107.90 o 
   5   5  10       23.98       14.94     56.51 o 
   7   5  10        9.73      -51.98     51.98 o 
   9   5  10      315.93      296.11     91.05 o 
  11   5  10       27.78      -75.89     75.89 o 
  13   5  10      163.75      113.38     64.29 o 
  15   5  10        0.16      -22.59     58.71 o 
  17   5  10       19.78      -57.13     57.13 o 
  19   5  10      128.47      196.67     70.86 o 
 -32   6  10       20.62        3.65     29.84 o 
 -30   6  10       25.32       43.08     28.13 o 
 -28   6  10       58.21       78.43     27.75 o 
 -26   6  10      140.03      148.75     32.67 o 
 -24   6  10       23.90       31.57     24.01 o 
 -22   6  10       25.60       83.04     44.90 o 
 -20   6  10       42.57       69.16     30.12 o 
 -18   6  10      152.44      118.93     43.52 o 
 -16   6  10      607.88      679.46     42.21 o 
 -14   6  10       43.49       61.06     20.33 o 
 -12   6  10      461.92      472.10     32.67 o 
 -10   6  10        3.00        0.95     16.81 o 
  -8   6  10      307.58      320.22     28.41 o 
  -6   6  10       83.38       19.78     29.29 o 
  -4   6  10      161.54      131.75     34.71 o 
  -2   6  10      175.85      103.98     44.86 o 
   0   6  10      103.04       -4.76     53.71 o 
   2   6  10      284.35      139.13     64.82 o 
   4   6  10        3.21      -52.25     52.25 o 
   6   6  10        5.90      -48.77     48.77 o 
   8   6  10        0.82      -51.89     51.89 o 
  10   6  10        0.00      -47.17     64.98 o 
  12   6  10       39.47      -57.78     57.78 o 
  14   6  10      468.24      517.02     80.78 o 
  16   6  10       63.76      -51.84    101.16 o 
  18   6  10      941.82     1064.54    308.31 o 
  20   6  10      172.16       10.97     92.89 o 
 -31   7  10        4.91       51.23     33.33 o 
 -29   7  10      196.47      290.51     47.01 o 
 -27   7  10       37.23      108.00     46.99 o 
 -25   7  10       40.39       70.07     31.07 o 
 -23   7  10      196.20      309.51     43.68 o 
 -21   7  10       16.48       14.91     26.62 o 
 -19   7  10       86.25      110.39     31.20 o 
 -17   7  10      442.54      538.22     39.02 o 
 -15   7  10      155.13      173.00     24.72 o 
 -13   7  10      277.55      324.57     29.87 o 
 -11   7  10      304.77      360.84     30.93 o 
  -9   7  10       14.92       11.31     19.70 o 
  -7   7  10      407.02      434.56     43.10 o 
  -5   7  10      154.65      116.99     34.71 o 
  -3   7  10      154.36       91.02     43.12 o 
  -1   7  10        4.03      -35.89     35.89 o 
   1   7  10       87.74      -66.23     66.23 o 
   3   7  10      211.68      181.75     91.76 o 
   5   7  10      216.58      132.29     93.20 o 
   7   7  10      138.23       31.83     84.29 o 
   9   7  10       45.90        5.09     83.33 o 
  11   7  10        2.90      -68.79     79.57 o 
  13   7  10      157.40      149.68     93.13 o 
  15   7  10      127.18      125.34    100.04 o 
  17   7  10       12.98       53.63     93.86 o 
  19   7  10      161.83      101.13     94.55 o 
 -30   8  10        6.25       36.64     34.29 o 
 -28   8  10       11.54       56.46     32.49 o 
 -26   8  10      124.18      148.06     66.81 o 
 -24   8  10       85.72      115.06     58.10 o 
 -22   8  10       15.11       20.86     43.50 o 
 -20   8  10       59.24       44.64     30.50 o 
 -18   8  10      154.07      190.77     53.74 o 
 -16   8  10       87.48      143.39     31.74 o 
 -14   8  10      779.35      755.29     50.85 o 
 -12   8  10      260.44      255.56     36.52 o 
 -10   8  10       34.42       47.54     26.14 o 
  -8   8  10      175.83      145.81     29.77 o 
  -6   8  10       65.26       37.43     22.31 o 
  -4   8  10      253.32      224.19     82.18 o 
  -2   8  10      174.45      152.52     55.57 o 
   0   8  10       12.52        8.70     77.05 o 
   2   8  10      535.20      535.72    115.57 o 
   4   8  10      157.71      102.82     91.09 o 
   6   8  10      328.20      333.11    109.96 o 
   8   8  10        3.44      -35.03     86.36 o 
  10   8  10      239.85       22.10     90.42 o 
  12   8  10       93.06      117.45     93.25 o 
  14   8  10      373.69      416.49    113.28 o 
  16   8  10      489.26      526.34    124.43 o 
 -27   9  10        6.33      -20.70     29.08 o 
 -25   9  10      249.78      226.01     54.41 o 
 -23   9  10      455.82      564.68     73.53 o 
 -21   9  10        2.48       -0.42     28.46 o 
 -19   9  10      304.82      354.40     40.90 o 
 -17   9  10      162.92      190.14     38.12 o 
 -15   9  10       10.39       38.69     30.45 o 
 -13   9  10        2.23       23.21     25.73 o 
 -11   9  10       77.50      109.52     30.60 o 
  -9   9  10       99.18       89.20     28.77 o 
  -7   9  10       63.86       69.67     26.43 o 
  -5   9  10       33.38       37.00     27.66 o 
  -3   9  10       76.61       59.38     34.02 o 
  -1   9  10       64.68       79.91     84.73 o 
   1   9  10       38.05       15.50     82.19 o 
   3   9  10        7.93       -8.52     83.67 o 
   5   9  10       36.17      -10.26     86.57 o 
   7   9  10       19.74      -85.11     85.11 o 
   9   9  10       53.66      106.39     94.24 o 
  11   9  10        0.38      -51.75     80.77 o 
  13   9  10      199.31       11.49     88.28 o 
  15   9  10       22.61      -10.91     95.53 o 
 -26  10  10        0.18       28.63     30.53 o 
 -24  10  10      359.85      462.93     53.41 o 
 -22  10  10      137.83      172.33     40.67 o 
 -20  10  10       57.62       83.11     29.13 o 
 -18  10  10        7.29       25.47     26.48 o 
 -16  10  10       81.40      132.29     33.02 o 
 -14  10  10       95.03      126.32     31.52 o 
 -12  10  10        1.33        1.80     25.15 o 
 -10  10  10       11.56       -1.30     23.95 o 
  -8  10  10       57.90       51.90     29.52 o 
  -6  10  10      169.61      110.36     31.66 o 
  -4  10  10      116.58       96.43     37.59 o 
  -2  10  10        6.43       35.60     40.20 o 
   0  10  10       42.62      -76.26     78.48 o 
   2  10  10       15.06      -43.92     81.38 o 
   4  10  10      103.24       29.10     82.80 o 
   6  10  10      138.68      161.09     96.79 o 
   8  10  10       41.69       13.91     89.61 o 
  10  10  10      114.46       96.34    100.09 o 
  12  10  10       52.40      -52.98     80.60 o 
  14  10  10       47.99      -17.52     90.92 o 
 -25  11  10        0.05      103.26     55.05 o 
 -23  11  10      102.61       83.61     35.94 o 
 -21  11  10      112.94      133.55     33.62 o 
 -19  11  10        4.72       37.29     27.69 o 
 -17  11  10        3.51       37.74     27.22 o 
 -15  11  10        0.09       39.98     28.61 o 
 -13  11  10       85.03      108.94     31.49 o 
 -11  11  10       21.38       12.30     26.75 o 
  -9  11  10      152.73      199.66     44.31 o 
  -7  11  10       58.75       80.80     30.04 o 
  -5  11  10      222.36      141.95     45.19 o 
  -3  11  10        0.03      -55.34     55.34 o 
  -1  11  10       13.06      -30.70     60.10 o 
   1  11  10        6.82       -1.83     82.63 o 
   3  11  10        2.47      -78.29     78.29 o 
   5  11  10        0.21      -78.46     78.46 o 
   7  11  10       16.35      -81.99     81.99 o 
   9  11  10      144.34       40.47     92.17 o 
  11  11  10      144.67      -84.39     84.39 o 
  13  11  10      136.12       42.85     95.22 o 
 -22  12  10       43.78      133.97     56.90 o 
 -20  12  10      144.99      142.31     35.07 o 
 -18  12  10       30.86       60.41     27.98 o 
 -16  12  10       19.66       52.58     28.36 o 
 -14  12  10       28.33       27.36     27.61 o 
 -12  12  10       37.86       56.76     30.66 o 
 -10  12  10        2.90        6.89     27.25 o 
  -8  12  10        4.20       27.19     28.71 o 
  -6  12  10       80.55       45.40     73.82 o 
  -4  12  10       57.44      -13.79     65.48 o 
  -2  12  10       23.23      -20.46     40.79 o 
   0  12  10       68.81      103.26     83.01 o 
   2  12  10       30.71      -45.88     77.01 o 
   4  12  10        3.66      -73.67     86.32 o 
   6  12  10      329.43      418.22    119.40 o 
   8  12  10      103.51       23.10     93.30 o 
  10  12  10      179.15       33.67     96.02 o 
 -19  13  10       37.38       84.32     31.54 o 
 -17  13  10        2.60       -4.32     27.13 o 
 -15  13  10       25.28       60.89     31.13 o 
 -13  13  10       60.82       70.49     31.59 o 
 -11  13  10      332.52      347.34     44.55 o 
  -9  13  10      282.35      236.74     40.08 o 
  -7  13  10       58.98       30.06     42.31 o 
  -5  13  10      208.71       73.57    123.47 o 
  -3  13  10       29.08      -51.31     80.11 o 
  -1  13  10       10.45      -10.83     77.65 o 
   1  13  10        4.77      -83.47     83.47 o 
   3  13  10       34.85      -84.82     84.82 o 
   5  13  10      187.20       40.06     93.82 o 
   7  13  10       27.89      -76.61     89.16 o 
 -16  14  10       36.14      -14.87     77.95 o 
 -14  14  10        5.27       -8.91     27.34 o 
 -12  14  10       16.04       24.03     30.02 o 
 -10  14  10      460.82      442.47     48.39 o 
  -8  14  10       70.13       45.00     39.77 o 
  -6  14  10       69.35       15.56     58.61 o 
  -4  14  10        6.34      -35.05     55.26 o 
  -2  14  10        0.20      -23.63    148.13 o 
   0  14  10        0.77      -99.88    108.02 o 
   2  14  10       29.51      -45.87     90.05 o 
 -31   1  11      147.44      179.35     35.99 o 
 -29   1  11       15.45        9.89     24.78 o 
 -27   1  11       12.04       38.38     26.95 o 
 -25   1  11        2.74       31.52     26.50 o 
 -23   1  11      306.76      350.58     39.89 o 
 -21   1  11       60.26       39.78     30.14 o 
 -19   1  11       85.10      100.73     28.82 o 
 -17   1  11       23.36       79.69     29.88 o 
 -15   1  11       76.52       93.38     33.22 o 
 -13   1  11       41.35       42.52     31.40 o 
 -11   1  11      403.95      479.78     47.95 o 
  -9   1  11      277.07      208.98     39.35 o 
  -7   1  11      120.50      103.48     35.03 o 
  -5   1  11      375.75      325.25     44.55 o 
  -3   1  11       15.25       13.53     32.94 o 
  -1   1  11       31.01       24.24     60.35 o 
   1   1  11       14.23      -43.96     61.10 o 
   3   1  11        1.12      -54.40     54.40 o 
   5   1  11      346.20      314.01    102.56 o 
   7   1  11      549.95      675.07     90.53 o 
   9   1  11       40.05      -34.29     64.49 o 
  11   1  11       20.50      -25.54     64.18 o 
  13   1  11       24.37      -23.85     65.91 o 
  15   1  11      159.17       84.05     71.62 o 
  17   1  11      630.96      737.23     92.49 o 
 -30   2  11      264.76      241.85     62.91 o 
 -28   2  11        2.22       15.20     24.46 o 
 -26   2  11        3.38       47.77     27.42 o 
 -24   2  11      136.69      166.96     33.11 o 
 -22   2  11       14.44       10.29     28.39 o 
 -20   2  11        1.56        3.41     26.54 o 
 -18   2  11      119.24      102.35     33.49 o 
 -16   2  11        9.73       47.85     30.17 o 
 -14   2  11      172.38      230.04     39.10 o 
 -12   2  11      140.81      138.26     35.91 o 
 -10   2  11     1004.28     1095.11     63.22 o 
  -8   2  11       19.03        3.97     30.80 o 
  -6   2  11      170.96      116.30     37.07 o 
  -4   2  11      105.49       31.24     33.09 o 
  -2   2  11      174.94      187.00     49.10 o 
   0   2  11       32.76      -18.39     54.32 o 
   2   2  11       18.62      -39.53     61.45 o 
   4   2  11     1569.64     1481.19    112.55 o 
   6   2  11       17.36      -59.22     59.22 o 
   8   2  11       38.28       22.30     66.79 o 
  10   2  11      376.00      321.19     79.58 o 
  12   2  11       27.86      -33.36     63.28 o 
  14   2  11        1.30      -29.92     62.04 o 
  16   2  11      289.24      109.19     70.49 o 
  18   2  11       86.08       80.26     74.74 o 
 -29   3  11        2.33       27.37     26.24 o 
 -27   3  11      311.51      366.09     43.06 o 
 -25   3  11        0.74       10.46     22.82 o 
 -23   3  11       32.52       46.13     33.13 o 
 -21   3  11        2.35        3.19     25.82 o 
 -19   3  11       37.37       35.83     28.22 o 
 -17   3  11        0.56       45.18     21.89 o 
 -15   3  11       27.17       86.60     32.25 o 
 -13   3  11        4.97       -7.84     27.99 o 
 -11   3  11      161.58      250.05     40.65 o 
  -9   3  11       25.64       41.39     34.19 o 
  -7   3  11        2.53      -16.11     29.62 o 
  -5   3  11      636.34      818.13     57.78 o 
  -3   3  11       15.73       30.89     32.40 o 
  -1   3  11     1057.16     1113.75    100.04 o 
   1   3  11      112.83       88.35     63.08 o 
   3   3  11      822.19      886.52     94.37 o 
   5   3  11      155.53       31.16     65.61 o 
   7   3  11       30.36      -59.77     59.77 o 
   9   3  11      557.70      413.70    136.37 o 
  11   3  11      558.66      560.21    239.31 o 
  13   3  11       72.92       99.78     69.09 o 
  15   3  11       73.67       55.66     70.41 o 
  17   3  11      706.27      612.79     90.90 o 
 -30   4  11       89.24      128.79     38.11 o 
 -28   4  11        0.82       21.13     26.76 o 
 -26   4  11       12.19       47.68     34.56 o 
 -24   4  11        2.95       -2.84     27.47 o 
 -22   4  11        1.23        3.08     27.57 o 
 -20   4  11       66.96      109.97     34.65 o 
 -18   4  11       31.68      104.06     37.44 o 
 -16   4  11       17.07       20.54     21.57 o 
 -14   4  11        0.37       26.43     27.87 o 
 -12   4  11       46.15       54.07     30.25 o 
 -10   4  11       44.07       64.39     49.19 o 
  -8   4  11       56.23       35.03     30.80 o 
  -6   4  11      113.35      138.70     37.58 o 
  -4   4  11        2.73       -8.91     30.93 o 
  -2   4  11        0.01      -17.58     40.32 o 
   0   4  11       31.71      -53.90     53.90 o 
   2   4  11       82.35       41.20     61.77 o 
   4   4  11        7.28      -58.19     58.19 o 
   6   4  11      226.47      181.37     71.63 o 
   8   4  11      925.35     1030.83    101.32 o 
  10   4  11        3.30      -42.95     61.57 o 
  12   4  11       28.92       25.04     66.10 o 
  14   4  11        3.91      -60.06     60.06 o 
  16   4  11        4.33      -63.20     63.20 o 
 -29   5  11       10.64       30.79     26.94 o 
 -27   5  11      120.33      150.72     41.02 o 
 -25   5  11       18.65       -2.47     28.62 o 
 -23   5  11       99.07       93.06     34.30 o 
 -21   5  11        6.73        4.69     28.17 o 
 -19   5  11       28.24       63.63     33.36 o 
 -17   5  11      165.86      206.74     31.53 o 
 -15   5  11      367.75      344.85     31.72 o 
 -13   5  11      674.39      608.27     53.82 o 
 -11   5  11      243.79      327.47     43.54 o 
  -9   5  11       16.11      -13.56     30.21 o 
  -7   5  11       10.61      -11.82     30.64 o 
  -5   5  11        9.46      -20.51     30.52 o 
  -3   5  11      288.10      202.59     51.54 o 
  -1   5  11      142.88       30.67     61.75 o 
   1   5  11      257.42       67.30     65.87 o 
   3   5  11      308.43      317.74     77.09 o 
   5   5  11      211.07      204.04     78.15 o 
   7   5  11       20.89      -54.81     54.81 o 
   9   5  11        0.15      -57.02     61.54 o 
  11   5  11       30.94      -76.20     76.20 o 
  13   5  11       58.46       -6.38     64.95 o 
  15   5  11       68.72       33.41     67.91 o 
 -28   6  11       85.70      121.98     37.42 o 
 -26   6  11        7.07       60.00     32.52 o 
 -24   6  11       17.05       62.76     34.41 o 
 -22   6  11       21.38       28.87     48.49 o 
 -20   6  11       30.62       47.59     29.82 o 
 -18   6  11      636.19      654.10     45.36 o 
 -16   6  11      464.80      557.99     37.88 o 
 -14   6  11       41.33       27.52     21.84 o 
 -12   6  11       74.40       50.09     32.77 o 
 -10   6  11      125.41      137.93     36.65 o 
  -8   6  11      103.87      101.73     35.18 o 
  -6   6  11      133.89       86.50     36.48 o 
  -4   6  11      140.13      104.17     47.45 o 
  -2   6  11       73.04        9.97     72.66 o 
   0   6  11        2.09      -53.47     53.47 o 
   2   6  11      200.07      182.88     69.10 o 
   4   6  11        5.18      -56.61     56.61 o 
   6   6  11        0.04      -55.04     55.04 o 
   8   6  11       99.29      -16.13     62.29 o 
  10   6  11      155.62      128.44     69.94 o 
  12   6  11      126.61       72.98     96.66 o 
  14   6  11      134.48      135.78    105.81 o 
 -27   7  11       12.39        9.23     34.69 o 
 -25   7  11        0.52        9.45     38.74 o 
 -23   7  11       93.62      166.06     49.85 o 
 -21   7  11      174.00      176.04     66.64 o 
 -19   7  11       83.47      124.28     47.22 o 
 -17   7  11      229.95      332.97     40.86 o 
 -15   7  11        4.25       18.71     25.34 o 
 -13   7  11      479.52      500.61     44.38 o 
 -11   7  11      351.36      407.38     75.50 o 
  -9   7  11       36.29      -32.69     46.29 o 
  -7   7  11       41.74       33.55     63.49 o 
  -5   7  11        0.30       46.74     51.31 o 
  -3   7  11        1.01      -42.75     42.75 o 
  -1   7  11        1.46      -31.19     80.37 o 
   1   7  11      106.47      -66.29     87.26 o 
   3   7  11      267.36      133.64     99.97 o 
   5   7  11       38.43        5.32     91.59 o 
   7   7  11       96.15       23.65     90.94 o 
   9   7  11        0.14      -44.25     88.53 o 
  11   7  11       86.07      -12.75     97.35 o 
  13   7  11       47.63      -44.09     90.73 o 
 -26   8  11       44.35       72.15     46.09 o 
 -24   8  11        2.81        2.33     37.09 o 
 -22   8  11      403.85      427.08     51.51 o 
 -20   8  11      170.11      262.29     40.14 o 
 -18   8  11      433.90      466.14     45.87 o 
 -16   8  11      329.37      388.28     43.93 o 
 -14   8  11       70.65      102.75     31.31 o 
 -12   8  11       68.40       77.65     28.96 o 
 -10   8  11      286.75      320.34     66.91 o 
  -8   8  11      329.77      322.80     69.31 o 
  -6   8  11        6.72      -43.17     43.17 o 
  -4   8  11      154.52      113.31     60.00 o 
  -2   8  11      160.29      105.28     95.93 o 
   0   8  11      155.95       79.23     96.72 o 
   2   8  11      122.33       85.84    100.06 o 
   4   8  11        2.36      -13.95     89.46 o 
   6   8  11        3.60      -42.99     91.40 o 
   8   8  11       36.31      -88.72     88.72 o 
  10   8  11       21.70       27.38     95.82 o 
  12   8  11        0.00      -54.60     90.52 o 
 -23   9  11       19.83       19.60     31.48 o 
 -21   9  11        1.09       68.35     35.52 o 
 -19   9  11       49.19       68.85     30.96 o 
 -17   9  11      393.41      388.24     44.41 o 
 -15   9  11      129.92      140.03     34.07 o 
 -13   9  11       91.06       94.14     31.72 o 
 -11   9  11       30.42      -12.29     26.22 o 
  -9   9  11       42.74       30.59     51.59 o 
  -7   9  11        8.22      -44.98     44.98 o 
  -5   9  11       20.71        6.79     60.05 o 
  -3   9  11       28.18      -55.77     89.03 o 
  -1   9  11      152.31       40.05     92.95 o 
   1   9  11      398.23      404.53    118.72 o 
   3   9  11       11.54      -56.33     93.27 o 
   5   9  11      183.98       10.54     93.63 o 
   7   9  11      101.21       37.59    101.22 o 
   9   9  11       34.29      -18.51     93.25 o 
  11   9  11      504.46      383.98    122.34 o 
 -22  10  11       10.39       66.24     31.93 o 
 -20  10  11       27.59       70.02     46.25 o 
 -18  10  11       61.75       98.35     33.04 o 
 -16  10  11       78.40      125.79     34.34 o 
 -14  10  11      724.73      793.57     55.98 o 
 -12  10  11      163.19      171.40     36.31 o 
 -10  10  11      120.49       82.60     46.73 o 
  -8  10  11       56.20        4.40     70.44 o 
  -6  10  11        0.01       16.88     54.91 o 
  -4  10  11        7.67      -26.76     49.14 o 
  -2  10  11      137.73       81.15     96.65 o 
   0  10  11        6.72      -59.03     90.02 o 
   2  10  11       59.48       -7.37     90.50 o 
   4  10  11       21.98      -86.13     86.13 o 
   6  10  11       83.16      -88.70     88.70 o 
   8  10  11        0.09      -84.75     84.75 o 
 -19  11  11      111.83      105.25     34.02 o 
 -17  11  11       10.54       51.18     29.07 o 
 -15  11  11      119.79      158.29     35.91 o 
 -13  11  11       24.68       13.92     29.73 o 
 -11  11  11       49.69       94.69     33.55 o 
  -9  11  11        9.54       20.45     29.56 o 
  -7  11  11        0.36      -21.45     48.54 o 
  -5  11  11       15.88      -15.67     64.69 o 
  -3  11  11       39.24      -81.10     81.10 o 
  -1  11  11       64.23      -58.57     91.87 o 
   1  11  11       96.57       89.59     95.79 o 
   3  11  11        4.11       90.68    100.57 o 
   5  11  11       47.79      -80.98     80.98 o 
 -16  12  11        1.82       73.56     42.24 o 
 -14  12  11        2.79       26.94     30.17 o 
 -12  12  11       37.44       30.36     32.94 o 
 -10  12  11        0.33       25.55     35.95 o 
  -8  12  11        3.79      -31.04     47.34 o 
  -6  12  11        0.56     -100.73    100.73 o 
  -4  12  11       25.67      -69.85     69.85 o 
  -2  12  11       46.63      -74.07     91.99 o 
   0  12  11       62.31       27.84     98.28 o 
   2  12  11      333.12      262.83    110.11 o 
  -9  13  11       15.29      -41.86     90.69 o 
  -7  13  11        3.52      -77.43     77.43 o 
  -5  13  11       34.82        6.53     94.60 o 
 -26   0  12       99.74      202.70     91.24 o 
 -24   0  12     1247.19     1399.54    157.36 o 
 -22   0  12      917.60     1301.91    150.28 o 
 -20   0  12      180.45      191.00     57.84 o 
 -18   0  12      665.47      938.90     91.35 o 
 -16   0  12      100.72      128.44     58.05 o 
 -14   0  12      657.29      480.61     72.98 o 
 -12   0  12      330.72      470.81     86.69 o 
 -10   0  12       36.94      -30.72     48.42 o 
  -8   0  12     1221.26     1453.87    165.98 o 
  -6   0  12     3930.34     4304.69    177.93 o 
  -4   0  12      158.97      160.33    115.68 o 
  -2   0  12       15.66      -82.02     82.02 o 
   0   0  12     1209.70      913.92    145.41 o 
   2   0  12      232.31      105.18    106.62 o 
   4   0  12       78.74       44.89     97.89 o 
   6   0  12     4405.52     5301.75    288.20 o 
   8   0  12       20.45        6.32     97.75 o 
  10   0  12      268.85      279.72    116.73 o 
  12   0  12      195.24       73.07    108.28 o 
 -27   1  12       59.84       55.82     34.58 o 
 -25   1  12      265.55      410.73     74.12 o 
 -23   1  12       22.75       55.42     49.63 o 
 -21   1  12       40.77      103.13     49.80 o 
 -19   1  12        0.31       74.04     49.93 o 
 -17   1  12       40.74       88.15     37.97 o 
 -15   1  12      120.14      139.17     38.98 o 
 -13   1  12        1.05        1.04     32.93 o 
 -11   1  12      324.37      340.97     47.21 o 
  -9   1  12      208.91      205.14     43.42 o 
  -7   1  12      123.57      222.55     44.26 o 
  -5   1  12      134.92      154.52     43.67 o 
  -3   1  12      681.26      685.62     79.11 o 
  -1   1  12      415.41      378.03     82.93 o 
   1   1  12      235.20       68.07     69.47 o 
   3   1  12      303.19      321.52    106.60 o 
   5   1  12      753.59      643.30     94.60 o 
   7   1  12      580.79      339.85     85.13 o 
   9   1  12        1.45      -63.87     63.87 o 
  11   1  12      204.29      124.62     76.01 o 
  13   1  12       28.68      -68.87     68.87 o 
 -26   2  12      108.99      154.06     42.59 o 
 -24   2  12      121.60      146.04     55.94 o 
 -22   2  12      242.48      384.15     69.52 o 
 -20   2  12      145.46      253.56     43.64 o 
 -18   2  12       36.86       18.93     33.45 o 
 -16   2  12       51.26       26.64     34.28 o 
 -14   2  12        1.38       31.80     34.65 o 
 -12   2  12      255.39      283.34     45.12 o 
 -10   2  12       28.60       55.36     32.85 o 
  -8   2  12     1057.07     1193.19     69.01 o 
  -6   2  12       22.81       -8.05     34.88 o 
  -4   2  12     1279.89     1335.52     73.84 o 
  -2   2  12      198.16      130.13     70.70 o 
   0   2  12       37.69      -52.96     62.20 o 
   2   2  12        9.65      -60.50     60.50 o 
   4   2  12      151.90       79.12     92.69 o 
   6   2  12      144.19       43.14     73.87 o 
   8   2  12       13.50      -67.17     67.17 o 
  10   2  12       36.42      -64.25     64.25 o 
  12   2  12        0.63      -64.91     66.23 o 
 -25   3  12       61.92       98.07     36.93 o 
 -23   3  12       56.06       93.69     50.95 o 
 -21   3  12      174.26      264.69     46.39 o 
 -19   3  12       28.98      105.38     35.96 o 
 -17   3  12      126.93      143.44     38.92 o 
 -15   3  12       76.12       60.86     35.87 o 
 -13   3  12       19.31       52.00     35.30 o 
 -11   3  12      307.49      306.13     51.41 o 
  -9   3  12      355.36      368.06     48.87 o 
  -7   3  12        2.71        1.51     33.93 o 
  -5   3  12      793.55      864.22     64.22 o 
  -3   3  12        1.01      -30.99     43.12 o 
  -1   3  12        8.79      -57.84     57.84 o 
   1   3  12        1.60      -63.78     63.78 o 
   3   3  12      396.10      347.42     83.55 o 
   5   3  12      175.13      207.34     78.92 o 
   7   3  12        6.42      -64.89     64.89 o 
   9   3  12       19.87     -115.42    115.42 o 
  11   3  12      666.92      776.80     99.79 o 
 -26   4  12       26.62       38.44     54.07 o 
 -24   4  12       48.03       84.20     35.03 o 
 -22   4  12       19.34      103.64     40.80 o 
 -20   4  12       55.27      143.53     41.72 o 
 -18   4  12        0.02       79.20     33.71 o 
 -16   4  12        6.92        4.69     33.24 o 
 -14   4  12      164.61      198.09     43.29 o 
 -12   4  12        0.10      -24.61     31.81 o 
 -10   4  12        1.77       34.00     34.48 o 
  -8   4  12       79.56       88.29     39.24 o 
  -6   4  12        2.20      -32.69     32.69 o 
  -4   4  12      377.21      482.95     66.22 o 
  -2   4  12       40.18      -63.10     63.10 o 
   0   4  12        5.17      -61.14     61.14 o 
   2   4  12       40.78      -45.31     65.80 o 
   4   4  12        4.14      -65.36     65.36 o 
   6   4  12      684.83      709.24    131.19 o 
   8   4  12      612.81      457.61     89.90 o 
  10   4  12       79.53      -25.84     70.28 o 
 -25   5  12      235.55      323.30     59.46 o 
 -23   5  12       48.29       90.95     48.75 o 
 -21   5  12       14.82       96.94     27.73 o 
 -19   5  12        0.35      115.53     35.66 o 
 -17   5  12       12.29       12.57     33.01 o 
 -15   5  12       21.49       67.64     35.39 o 
 -13   5  12        0.04        2.56     33.22 o 
 -11   5  12      175.62      139.10     41.30 o 
  -9   5  12      426.34      401.24     50.29 o 
  -7   5  12      188.80      157.96     43.78 o 
  -5   5  12      916.80     1130.96     86.19 o 
  -3   5  12        0.32      -41.73     41.73 o 
  -1   5  12       15.78      -64.85     64.85 o 
   1   5  12        2.89      -60.87     60.87 o 
   3   5  12       27.41      -91.43     99.98 o 
   5   5  12       80.19      -55.99     67.01 o 
   7   5  12       18.10      -66.11     66.11 o 
   9   5  12      312.31      147.08     78.10 o 
 -24   6  12        7.96      -42.10     42.10 o 
 -22   6  12       14.61      140.66     53.07 o 
 -20   6  12       85.87       86.78     29.83 o 
 -18   6  12        0.13       29.31     41.03 o 
 -16   6  12      113.39      154.21     50.35 o 
 -14   6  12      158.21      174.09     51.29 o 
 -12   6  12       74.11       64.57     46.48 o 
 -10   6  12       53.78      -52.91     52.91 o 
  -8   6  12       47.87      -27.46     43.86 o 
  -6   6  12        8.09      -48.17     48.17 o 
  -4   6  12       97.02      129.19     64.58 o 
  -2   6  12        1.05      -33.61     90.26 o 
   0   6  12        1.09      -91.53     91.53 o 
   2   6  12        0.03      -17.90     92.98 o 
   4   6  12       94.40       53.33    105.12 o 
   6   6  12        7.51      -93.64     93.64 o 
   8   6  12       33.90      -77.04     93.62 o 
 -23   7  12       47.23      244.85     87.77 o 
 -21   7  12        1.10       65.89     34.87 o 
 -19   7  12      481.72      556.46     51.74 o 
 -17   7  12        0.71       19.69    109.75 o 
 -15   7  12        1.41       87.21     56.90 o 
 -13   7  12      590.40      645.00    109.37 o 
 -11   7  12        0.00       21.66     52.00 o 
  -9   7  12        9.70      -81.21     81.21 o 
  -7   7  12      113.17      137.22     63.42 o 
  -5   7  12      367.40      458.88    137.52 o 
  -3   7  12      267.50      299.52    117.68 o 
  -1   7  12      683.41      560.60    139.73 o 
   1   7  12        0.03      -86.66     86.66 o 
   3   7  12       26.61      -88.68     88.68 o 
   5   7  12      116.92      -17.70    103.52 o 
   7   7  12       18.53      -89.13     89.13 o 
 -20   8  12        5.33       61.96     30.72 o 
 -18   8  12      471.13      436.12     55.00 o 
 -16   8  12       70.50       87.76     60.23 o 
 -14   8  12       61.92       33.28     54.95 o 
 -12   8  12       93.85       80.92     60.16 o 
 -10   8  12       23.18      -17.02     63.16 o 
  -8   8  12      183.02      169.96     67.80 o 
  -6   8  12      614.08      656.08     90.74 o 
  -4   8  12       15.08      -87.71     91.97 o 
  -2   8  12        7.22      -88.62     88.62 o 
   0   8  12      299.24      165.23    114.17 o 
   4   8  12      251.56      244.42    118.07 o 
   6   8  12        4.65      -95.47     95.47 o 
 -17   9  12      107.83      159.22     37.30 o 
 -15   9  12      351.83      310.77     75.74 o 
 -13   9  12       11.32      -48.92     48.92 o 
 -11   9  12       33.06        9.84     55.19 o 
  -9   9  12       47.11       -7.12     55.61 o 
  -7   9  12      122.68       39.56     60.11 o 
  -5   9  12      187.36      216.54     71.31 o 
  -3   9  12       32.87       -2.76    102.36 o 
  -1   9  12       12.63      -93.81     93.81 o 
   1   9  12        6.33      -51.42    100.49 o 
   3   9  12       20.19       82.51    108.74 o 
 -14  10  12      140.34       16.55     90.89 o 
 -12  10  12      285.59      265.33     73.92 o 
 -10  10  12       55.06      -53.37     54.58 o 
  -8  10  12       15.42      -50.87     50.87 o 
  -6  10  12       40.02      -59.47     59.47 o 
  -4  10  12       51.72      -92.33     92.33 o 
  -2  10  12        4.86      -39.20     97.80 o 
   0  10  12        1.00      -14.34     99.05 o 
 -21   1  13      866.59     1206.79     76.14 o 
 -19   1  13       44.84      102.47     40.78 o 
 -17   1  13      248.43      372.14     54.46 o 
 -15   1  13       58.42      105.80     52.94 o 
 -13   1  13      205.25      195.21     45.93 o 
 -11   1  13      205.43      213.19     47.57 o 
  -9   1  13        2.98        4.66     37.73 o 
  -7   1  13       52.50       10.21     39.74 o 
  -5   1  13        0.06      -35.36     35.36 o 
  -3   1  13      153.70      114.24     78.61 o 
  -1   1  13      204.71       -3.88     72.39 o 
   1   1  13      545.43      376.39     92.13 o 
   3   1  13        2.08      -71.26     71.26 o 
   5   1  13      315.21      182.99     83.47 o 
 -20   2  13      371.60      524.68     57.30 o 
 -18   2  13      394.51      429.08     54.09 o 
 -16   2  13        3.32      -32.92     32.92 o 
 -14   2  13       55.16       68.86     39.19 o 
 -12   2  13        1.32       15.35     35.82 o 
 -10   2  13      565.11      520.55     83.85 o 
  -8   2  13      124.88      122.39     44.68 o 
  -6   2  13      127.19      208.17     52.25 o 
  -4   2  13      461.71      364.47     90.24 o 
  -2   2  13       46.79      -71.85     71.85 o 
   0   2  13       11.59      -77.77     77.77 o 
   2   2  13       43.74      -71.30     71.30 o 
   4   2  13      150.17       -8.65     74.98 o 
 -21   3  13      181.63      405.31     80.64 o 
 -19   3  13      376.23      446.76     55.37 o 
 -17   3  13      121.53      160.02     44.32 o 
 -15   3  13        1.96       33.24     37.23 o 
 -13   3  13       58.42       42.77     37.69 o 
 -11   3  13       91.67       15.72     38.66 o 
  -9   3  13      147.21      138.84     44.43 o 
  -7   3  13      662.07      713.02     64.42 o 
  -5   3  13      129.00       89.20     55.08 o 
  -3   3  13      137.22       34.93     76.88 o 
  -1   3  13        7.42      -68.02     68.02 o 
   1   3  13        1.73      -63.04     63.04 o 
   3   3  13      106.37      -17.70     74.58 o 
   5   3  13      317.59      163.41     84.04 o 
 -20   4  13      985.31     1117.82    108.54 o 
 -18   4  13      421.71      506.61     57.94 o 
 -16   4  13      127.14      120.56     41.85 o 
 -14   4  13      176.07      217.03     46.61 o 
 -12   4  13        0.88        0.66     36.78 o 
 -10   4  13       32.45       44.58     39.90 o 
  -8   4  13       76.42      -23.04     39.18 o 
  -6   4  13      183.43       43.62     62.83 o 
  -4   4  13      163.65      145.30     82.05 o 
  -2   4  13       14.84      -64.57     64.57 o 
   0   4  13        4.19      -66.43     66.43 o 
   2   4  13       50.63      -70.58     70.58 o 
 -17   5  13      235.82      329.55     50.87 o 
 -15   5  13      105.93      130.84     41.49 o 
 -13   5  13        9.36       24.01     38.92 o 
 -11   5  13       10.77      -14.15     43.00 o 
  -9   5  13       32.61       -9.37     71.30 o 
  -7   5  13       82.67        0.28     72.88 o 
  -5   5  13       91.18       40.84     53.62 o 
  -3   5  13        4.30      -62.79     62.79 o 
  -1   5  13       14.63      -71.42     71.42 o 
   1   5  13        0.07      -65.84     65.84 o 
 -16   6  13      121.78       80.78     98.86 o 
 -14   6  13       82.79       69.78     61.49 o 
 -12   6  13       12.37      -50.26     50.26 o 
 -10   6  13       83.36      112.85     61.72 o 
  -8   6  13       68.45       46.67     60.87 o 
  -6   6  13      146.44       57.76     77.29 o 
  -4   6  13      111.82      -84.05     93.46 o 
  -2   6  13        0.03      -92.38     92.38 o 
   0   6  13        5.80      -97.61     97.61 o 
 -11   7  13      151.92      -37.79     93.30 o 
  -9   7  13       20.16      -86.00     86.00 o 
  -7   7  13        1.62       12.30     87.25 o 
  -5   7  13      366.06      419.06    137.07 o 
                                                 
